# Supplementary material for: Disparity between Inter-Patient Molecular Heterogeneity and Repertoires of Target Drugs Used for Different Types of Cancer in Clinical Oncology
Source: Int J Mol Sci. 2020 Feb 26;21(5):1580. doi: 10.3390/ijms21051580 (PMC7084891; doi:10.3390/ijms21051580)
Supplement: Supplementary file 1 [file ijms-21-01580-s001.zip]

Archive with 13 entries (12 files):
- ijms-691043-supplementary/
- ijms-691043-supplementary/Supplementary File 1AB.docx
- ijms-691043-supplementary/Supplementary File 2AB.docx
- ijms-691043-supplementary/Supplementary File 3AB.docx
- ijms-691043-supplementary/Supplementary File 4AB.docx
- ijms-691043-supplementary/Supplementary File 5AB.docx
- ijms-691043-supplementary/Supplementary Table S1.xlsx
- ijms-691043-supplementary/Supplementary Table S2.xlsx
- ijms-691043-supplementary/Supplementary Table S3.txt
- ijms-691043-supplementary/Supplementary Table S4.csv
- ijms-691043-supplementary/Supplementary Table S5.xlsx
- ijms-691043-supplementary/Supplementary Table S6.xlsx
- ijms-691043-supplementary/Supplementary Table S7.xlsx
