# Supplementary material for: Disparity between Inter-Patient Molecular Heterogeneity and Repertoires of Target Drugs Used for Different Types of Cancer in Clinical Oncology
Source: Int J Mol Sci. 2020 Feb 26;21(5):1580. doi: 10.3390/ijms21051580 (PMC7084891; doi:10.3390/ijms21051580)
Supplement: Supplementary file 1 [file ijms-21-01580-s001.zip › ijms-691043-supplementary/Supplementary Table S1.xlsx]

## Sheet: all_patients
patient barcode
TCGA-BR-4294
TCGA-HU-A4GH
TCGA-BL-A0C8
TCGA-E7-A3Y1
TCGA-DK-A3IS
TCGA-DK-A1AA
TCGA-AG-3581
TCGA-AG-A01L
TCGA-EI-6507
TCGA-AG-A036
TCGA-AG-A011
TCGA-BR-8592
TCGA-BR-A4J7
TCGA-A6-6137
TCGA-F4-6460
TCGA-F4-6856
TCGA-4N-A93T
TCGA-G4-6323
TCGA-AA-3989
TCGA-AA-A00O
TCGA-A6-2679
TCGA-A6-5662
TCGA-CM-6675
TCGA-AY-A69D
TCGA-DM-A1HA
TCGA-43-5668
TCGA-46-3767
TCGA-BR-4363
TCGA-HU-A4H5
TCGA-HU-8249
TCGA-BR-A4PF
TCGA-BR-A4J6
TCGA-BR-8677
TCGA-CG-5721
TCGA-CG-4475
TCGA-AG-3878
TCGA-AH-6547
TCGA-AG-3582
TCGA-AF-A56N
TCGA-AG-3587
TCGA-BL-A13I
TCGA-E7-A3X6
TCGA-DK-A1AC
TCGA-DJ-A1QL
TCGA-E3-A3E0
TCGA-GV-A3JZ
TCGA-GC-A3RC
TCGA-GV-A3JV
TCGA-BT-A0S7
TCGA-FD-A3SR
TCGA-GV-A3QH
TCGA-GD-A3OQ
TCGA-GV-A3QG
TCGA-EM-A1CW
TCGA-EM-A1YB
TCGA-FD-A3SN
TCGA-GV-A3JW
TCGA-AA-A03J
TCGA-D5-6927
TCGA-CA-6719
TCGA-AA-3860
TCGA-AA-3966
TCGA-AA-3845
TCGA-CM-5348
TCGA-AA-3980
TCGA-G4-6315
TCGA-BR-8686
TCGA-BR-8364
TCGA-34-5240
TCGA-27-1830
TCGA-06-5408
TCGA-32-2632
TCGA-06-2557
TCGA-37-4135
TCGA-FD-A3B6
TCGA-BT-A20W
TCGA-BL-A3JM
TCGA-BL-A13J
TCGA-G4-6295
TCGA-G4-6306
TCGA-AA-3844
TCGA-AF-3913
TCGA-AG-3885
TCGA-AG-3890
TCGA-DY-A1DF
TCGA-AG-3601
TCGA-AF-2687
TCGA-AG-3732
TCGA-DC-6160
TCGA-AG-3594
TCGA-29-1769
TCGA-24-1546
TCGA-BJ-A18Z
TCGA-H2-A26U
TCGA-EM-A3FR
TCGA-EL-A4JZ
TCGA-ET-A2MZ
TCGA-BJ-A28V
TCGA-EL-A3GY
TCGA-AZ-6606
TCGA-AA-3526
TCGA-AA-A00F
TCGA-D5-6928
TCGA-AA-3955
TCGA-CM-4747
TCGA-CM-6162
TCGA-DM-A28E
TCGA-4T-AA8H
TCGA-56-6546
TCGA-39-5031
TCGA-34-5234
TCGA-IA-A40U
TCGA-B9-4115
TCGA-B9-A44B
TCGA-P4-A5EA
TCGA-BQ-7062
TCGA-HE-7128
TCGA-B9-4617
TCGA-AL-A5DJ
TCGA-BQ-5875
TCGA-BR-8371
TCGA-F5-6571
TCGA-DC-5337
TCGA-DT-5265
TCGA-24-1558
TCGA-13-1410
TCGA-04-1356
TCGA-31-1959
TCGA-24-1471
TCGA-30-1853
TCGA-61-2009
TCGA-23-1029
TCGA-B0-5094
TCGA-B0-5080
TCGA-B0-5119
TCGA-B0-5693
TCGA-FG-6689
TCGA-FG-5962
TCGA-HT-7681
TCGA-HT-7874
TCGA-FG-8187
TCGA-DU-8165
TCGA-DU-7012
TCGA-DU-7292
TCGA-DB-A4XB
TCGA-26-5135
TCGA-FG-7634
TCGA-FN-7833
TCGA-FG-5963
TCGA-FG-6691
TCGA-HT-A5R9
TCGA-DB-A4XF
TCGA-A4-7828
TCGA-DK-A1A6
TCGA-FD-A3SS
TCGA-GC-A3BM
TCGA-H4-A2HQ
TCGA-BT-A0YX
TCGA-06-0156
TCGA-28-2513
TCGA-02-2486
TCGA-25-1623
TCGA-61-1736
TCGA-24-2289
TCGA-G2-A2ES
TCGA-33-4586
TCGA-22-1016
TCGA-39-5036
TCGA-39-5019
TCGA-33-4582
TCGA-AF-A56L
TCGA-CI-6621
TCGA-AG-3584
TCGA-AF-3400
TCGA-AG-A014
TCGA-AG-A026
TCGA-AH-6643
TCGA-AG-3592
TCGA-AF-2691
TCGA-HT-7902
TCGA-DH-5142
TCGA-CS-5394
TCGA-CS-6290
TCGA-HT-7881
TCGA-HT-8104
TCGA-HT-7607
TCGA-HT-7854
TCGA-62-8395
TCGA-55-8208
TCGA-05-4403
TCGA-05-4382
TCGA-44-7670
TCGA-49-AARN
TCGA-44-7660
TCGA-44-6778
TCGA-93-8067
TCGA-62-A46Y
TCGA-05-4395
TCGA-02-0055
TCGA-27-1837
TCGA-27-2528
TCGA-08-0386
TCGA-AP-A052
TCGA-BK-A0CB
TCGA-BS-A0WQ
TCGA-BG-A18B
TCGA-D1-A0ZS
TCGA-D1-A17C
TCGA-B5-A0K1
TCGA-D1-A167
TCGA-B5-A11G
TCGA-BS-A0U8
TCGA-D1-A17Q
TCGA-B5-A11H
TCGA-HT-8018
TCGA-HT-8558
TCGA-HT-7856
TCGA-06-0178
TCGA-76-4932
TCGA-26-5133
TCGA-19-2619
TCGA-06-2558
TCGA-14-0817
TCGA-19-2624
TCGA-BP-4165
TCGA-BP-4164
TCGA-B8-4148
TCGA-B0-4846
TCGA-DB-5275
TCGA-E1-5303
TCGA-EY-A1GS
TCGA-B5-A11V
TCGA-BG-A0W1
TCGA-AX-A05Y
TCGA-32-1982
TCGA-06-2561
TCGA-28-5209
TCGA-27-1835
TCGA-59-2355
TCGA-10-0928
TCGA-30-1714
TCGA-25-1319
TCGA-24-1557
TCGA-57-1583
TCGA-13-1506
TCGA-20-0987
TCGA-27-2526
TCGA-76-4926
TCGA-AP-A0LN
TCGA-B5-A121
TCGA-D1-A16X
TCGA-BS-A0TJ
TCGA-BS-A0UF
TCGA-D1-A16G
TCGA-32-2638
TCGA-28-5216
TCGA-B0-4852
TCGA-CW-5591
TCGA-CW-6090
TCGA-BP-4987
TCGA-B0-4703
TCGA-CZ-5462
TCGA-B0-4813
TCGA-BP-4173
TCGA-B4-5377
TCGA-B0-4833
TCGA-BP-5010
TCGA-BP-4972
TCGA-75-7031
TCGA-64-5815
TCGA-49-AAR9
TCGA-50-5933
TCGA-B9-4113
TCGA-G7-A4TM
TCGA-18-3415
TCGA-22-5482
TCGA-60-2715
TCGA-60-2698
TCGA-60-2720
TCGA-66-2793
TCGA-60-2722
TCGA-CC-5261
TCGA-DD-A4ND
TCGA-CC-5264
TCGA-DD-A1EB
TCGA-DD-A119
TCGA-DD-A3A9
TCGA-FU-A3HZ
TCGA-FV-A496
TCGA-P4-A5EB
TCGA-HE-A5NH
TCGA-BQ-7055
TCGA-EV-5903
TCGA-BR-4361
TCGA-CG-4469
TCGA-BR-7722
TCGA-CG-4438
TCGA-BQ-5887
TCGA-HE-7129
TCGA-BQ-7050
TCGA-GL-7966
TCGA-A4-A5Y0
TCGA-A4-A57E
TCGA-DW-7834
TCGA-DW-7839
TCGA-ED-A627
TCGA-CD-8524
TCGA-B0-5108
TCGA-BP-5181
TCGA-A3-3367
TCGA-CJ-4885
TCGA-B0-4837
TCGA-B0-5121
TCGA-BP-4758
TCGA-CJ-4886
TCGA-CZ-4863
TCGA-BP-4960
TCGA-BP-4177
TCGA-B2-3923
TCGA-DH-5143
TCGA-04-1530
TCGA-25-2400
TCGA-09-1661
TCGA-13-1488
TCGA-09-0364
TCGA-57-1582
TCGA-25-1626
TCGA-A3-3362
TCGA-BP-4975
TCGA-CJ-5678
TCGA-BP-4977
TCGA-BP-4969
TCGA-BP-5006
TCGA-CJ-4897
TCGA-CJ-4644
TCGA-BP-4768
TCGA-BP-4976
TCGA-BP-5191
TCGA-36-1571
TCGA-25-1329
TCGA-24-1431
TCGA-24-1850
TCGA-20-1686
TCGA-36-1574
TCGA-10-0933
TCGA-61-2113
TCGA-24-1434
TCGA-24-2261
TCGA-13-0916
TCGA-13-0906
TCGA-24-0966
TCGA-24-1424
TCGA-24-2038
TCGA-06-0130
TCGA-06-2565
TCGA-B0-4694
TCGA-B8-4620
TCGA-59-2352
TCGA-24-1417
TCGA-29-1710
TCGA-E1-5307
TCGA-HW-A5KJ
TCGA-HT-8563
TCGA-P5-A5F1
TCGA-CS-6669
TCGA-DB-A4XA
TCGA-HT-7884
TCGA-BP-5169
TCGA-B0-4714
TCGA-B0-4810
TCGA-CZ-5984
TCGA-B0-5712
TCGA-CZ-4862
TCGA-B0-4691
TCGA-BP-4169
TCGA-HT-7610
TCGA-DU-8164
TCGA-HT-7468
TCGA-FG-8181
TCGA-HT-7857
TCGA-DB-A64W
TCGA-HT-7882
TCGA-HT-7611
TCGA-A3-3349
TCGA-B4-5834
TCGA-BP-4762
TCGA-EU-5907
TCGA-44-2665
TCGA-55-1592
TCGA-44-5643
TCGA-55-8514
TCGA-44-A47A
TCGA-DU-6393
TCGA-DB-A4XC
TCGA-FG-A4MW
TCGA-HT-7476
TCGA-78-7156
TCGA-91-7771
TCGA-49-4501
TCGA-44-3918
TCGA-64-1676
TCGA-78-7633
TCGA-55-8619
TCGA-24-2293
TCGA-24-1842
TCGA-23-1024
TCGA-61-2104
TCGA-13-1496
TCGA-13-0766
TCGA-13-0920
TCGA-29-1781
TCGA-23-1809
TCGA-09-1669
TCGA-30-1857
TCGA-67-3772
TCGA-53-7624
TCGA-HT-7481
TCGA-HT-A5RC
TCGA-CS-5397
TCGA-HT-A616
TCGA-CS-5393
TCGA-HT-7601
TCGA-DU-A5TR
TCGA-DU-A5TT
TCGA-DH-A66B
TCGA-AZ-6605
TCGA-AD-6964
TCGA-AA-A01Z
TCGA-CK-6747
TCGA-DM-A28A
TCGA-AA-3675
TCGA-DM-A1DB
TCGA-AA-3510
TCGA-F4-6808
TCGA-AA-3837
TCGA-AZ-4684
TCGA-DM-A1D8
TCGA-AA-3979
TCGA-AA-3930
TCGA-AZ-6599
TCGA-AA-3562
TCGA-FD-A3NA
TCGA-GC-A3YS
TCGA-BT-A20P
TCGA-B5-A0K3
TCGA-BC-A10R
TCGA-DD-A4NL
TCGA-BC-A10T
TCGA-KR-A7K2
TCGA-CC-A7IK
TCGA-FV-A4ZP
TCGA-G3-A7M8
TCGA-FV-A3R3
TCGA-AA-3858
TCGA-AD-6889
TCGA-AA-A01K
TCGA-AY-4071
TCGA-AA-3556
TCGA-A6-2674
TCGA-D5-6931
TCGA-F4-6855
TCGA-A6-6650
TCGA-A6-6138
TCGA-F4-6809
TCGA-NH-A50U
TCGA-AA-3984
TCGA-DM-A28M
TCGA-G4-6320
TCGA-CA-5796
TCGA-AD-5900
TCGA-D5-6923
TCGA-AA-3715
TCGA-AZ-4308
TCGA-BJ-A45J
TCGA-MK-A4N7
TCGA-EL-A3D6
TCGA-J4-A67T
TCGA-EJ-5497
TCGA-CH-5767
TCGA-QU-A6IN
TCGA-CH-5792
TCGA-CH-5750
TCGA-CH-5791
TCGA-G9-6384
TCGA-61-2109
TCGA-10-0931
TCGA-24-1552
TCGA-13-0900
TCGA-24-0970
TCGA-24-1549
TCGA-AX-A05S
TCGA-EP-A3JL
TCGA-BQ-7053
TCGA-J7-6720
TCGA-IZ-8195
TCGA-33-4533
TCGA-34-2608
TCGA-43-3394
TCGA-GD-A2C5
TCGA-CF-A1HS
TCGA-95-A4VP
TCGA-86-8073
TCGA-55-A491
TCGA-04-1655
TCGA-29-1766
TCGA-29-1694
TCGA-25-1318
TCGA-05-4415
TCGA-55-8203
TCGA-50-6591
TCGA-55-6543
TCGA-93-A4JQ
TCGA-MP-A4TD
TCGA-67-3771
TCGA-44-A4SS
TCGA-05-4417
TCGA-43-6771
TCGA-60-2711
TCGA-22-1011
TCGA-97-8176
TCGA-69-7764
TCGA-55-8094
TCGA-06-0219
TCGA-24-2290
TCGA-24-0979
TCGA-61-2008
TCGA-10-0927
TCGA-04-1362
TCGA-HU-A4GD
TCGA-BR-A44T
TCGA-AG-3608
TCGA-BM-6198
TCGA-AG-3728
TCGA-AG-3598
TCGA-A4-7584
TCGA-BQ-7046
TCGA-BQ-7045
TCGA-B9-A69E
TCGA-24-1418
TCGA-23-1118
TCGA-13-0765
TCGA-29-1774
TCGA-61-1900
TCGA-61-1728
TCGA-13-0726
TCGA-24-1413
TCGA-CG-4465
TCGA-BR-8382
TCGA-FP-8099
TCGA-CD-8535
TCGA-BR-7959
TCGA-CD-8525
TCGA-CG-5734
TCGA-BR-8373
TCGA-CG-4301
TCGA-HU-8604
TCGA-IN-8462
TCGA-BR-4267
TCGA-CI-6620
TCGA-25-1630
TCGA-29-1703
TCGA-23-1111
TCGA-13-0762
TCGA-29-1690
TCGA-29-1693
TCGA-61-1910
TCGA-04-1343
TCGA-61-1995
TCGA-24-1616
TCGA-25-1316
TCGA-06-0129
TCGA-14-1829
TCGA-12-0616
TCGA-12-0619
TCGA-06-5856
TCGA-B0-5703
TCGA-BP-4763
TCGA-B8-5552
TCGA-BP-5176
TCGA-CJ-4891
TCGA-B0-4945
TCGA-B0-5106
TCGA-CZ-4858
TCGA-CZ-5468
TCGA-BS-A0UT
TCGA-D1-A17U
TCGA-BG-A0M8
TCGA-B5-A0JR
TCGA-D1-A17H
TCGA-A5-A0R9
TCGA-AP-A0LE
TCGA-60-2708
TCGA-22-1002
TCGA-HT-7470
TCGA-61-1725
TCGA-61-1737
TCGA-DB-5280
TCGA-HT-8013
TCGA-DU-5872
TCGA-CS-4942
TCGA-HT-7690
TCGA-DU-7019
TCGA-CS-5395
TCGA-HT-8110
TCGA-DU-5870
TCGA-DB-A64V
TCGA-DU-A5TW
TCGA-HT-7877
TCGA-DB-A64L
TCGA-EL-A3T1
TCGA-BJ-A2N7
TCGA-EL-A3T7
TCGA-EL-A3T8
TCGA-DJ-A2Q0
TCGA-ET-A2N5
TCGA-DJ-A3UK
TCGA-EM-A3AJ
TCGA-EL-A4JX
TCGA-DJ-A2PU
TCGA-EM-A3FK
TCGA-DJ-A13S
TCGA-DJ-A4V0
TCGA-EL-A4KI
TCGA-EL-A3CV
TCGA-DJ-A2PQ
TCGA-EM-A3AL
TCGA-DJ-A2PZ
TCGA-DJ-A13P
TCGA-EJ-5515
TCGA-HI-7171
TCGA-CH-5740
TCGA-75-6205
TCGA-MP-A4TF
TCGA-L9-A7SV
TCGA-86-6562
TCGA-55-A492
TCGA-DU-6401
TCGA-HW-8320
TCGA-36-1576
TCGA-13-1405
TCGA-09-2051
TCGA-24-2298
TCGA-EM-A2OX
TCGA-FY-A3I5
TCGA-EL-A3CN
TCGA-P5-A5EZ
TCGA-E1-5311
TCGA-HT-8011
TCGA-13-1492
TCGA-24-2262
TCGA-13-1507
TCGA-61-2111
TCGA-36-1570
TCGA-29-1695
TCGA-20-1683
TCGA-23-1110
TCGA-09-1662
TCGA-29-1768
TCGA-24-1551
TCGA-BJ-A192
TCGA-EM-A3AP
TCGA-EM-A3FM
TCGA-FE-A237
TCGA-EM-A3AK
TCGA-24-2035
TCGA-04-1361
TCGA-30-1891
TCGA-24-1553
TCGA-04-1514
TCGA-23-1030
TCGA-61-2088
TCGA-13-1495
TCGA-04-1648
TCGA-25-2401
TCGA-25-1635
TCGA-61-2000
TCGA-13-1509
TCGA-62-A46V
TCGA-78-7148
TCGA-64-5775
TCGA-55-8620
TCGA-50-5072
TCGA-55-7995
TCGA-69-7765
TCGA-73-4677
TCGA-55-A57B
TCGA-99-8025
TCGA-97-8174
TCGA-69-7979
TCGA-05-4430
TCGA-NJ-A55O
TCGA-29-1777
TCGA-25-2042
TCGA-13-0795
TCGA-05-4250
TCGA-64-1679
TCGA-O1-A52J
TCGA-A5-A0GE
TCGA-D1-A1NU
TCGA-B5-A0JY
TCGA-A5-A0GD
TCGA-B5-A11Q
TCGA-D1-A16I
TCGA-AP-A0L9
TCGA-AP-A056
TCGA-BK-A0CA
TCGA-FI-A2EX
TCGA-AX-A2HF
TCGA-BG-A0M0
TCGA-AP-A0L8
TCGA-BS-A0U9
TCGA-BK-A0CC
TCGA-D1-A161
TCGA-D1-A17T
TCGA-91-6848
TCGA-D1-A17B
TCGA-AX-A06L
TCGA-AX-A0J1
TCGA-D1-A17D
TCGA-B5-A0K7
TCGA-BS-A0V7
TCGA-B5-A0JN
TCGA-G3-A3CI
TCGA-LP-A4AX
TCGA-AP-A0LO
TCGA-D1-A16S
TCGA-AP-A05J
TCGA-A5-A0GP
TCGA-B5-A11S
TCGA-D1-A160
TCGA-AX-A06B
TCGA-D1-A16Y
TCGA-55-8615
TCGA-69-7980
TCGA-55-A48X
TCGA-67-4679
TCGA-97-8177
TCGA-55-6986
TCGA-44-2666
TCGA-J2-8192
TCGA-D1-A0ZO
TCGA-D1-A17K
TCGA-B5-A11I
TCGA-BG-A0M4
TCGA-BG-A0MG
TCGA-BG-A0VT
TCGA-AX-A05Z
TCGA-A5-A0G5
TCGA-BG-A0M6
TCGA-D1-A16F
TCGA-D1-A15Z
TCGA-BK-A139
TCGA-A5-A0VP
TCGA-BG-A0RY
TCGA-BS-A0UJ
TCGA-D1-A169
TCGA-B5-A0K9
TCGA-B5-A0K8
TCGA-AP-A0LH
TCGA-AP-A0LL
TCGA-BS-A0U5
TCGA-E5-A2PC
TCGA-GV-A3JX
TCGA-FD-A3N6
TCGA-QG-A5YX
TCGA-A6-3810
TCGA-AA-3968
TCGA-AA-3994
TCGA-F4-6570
TCGA-CA-6718
TCGA-AA-3982
TCGA-GC-A3RD
TCGA-FT-A3EE
TCGA-GC-A3WC
TCGA-CF-A3MH
TCGA-24-1544
TCGA-25-1628
TCGA-AA-3852
TCGA-AA-3655
TCGA-AA-3495
TCGA-A6-2675
TCGA-AA-3666
TCGA-AA-3818
TCGA-DJ-A2Q7
TCGA-D5-6536
TCGA-AA-3851
TCGA-FK-A3S3
TCGA-E8-A419
TCGA-FE-A235
TCGA-J8-A3O0
TCGA-DJ-A3UM
TCGA-ET-A25R
TCGA-ET-A3BX
TCGA-ET-A3DQ
TCGA-BJ-A28S
TCGA-ET-A3BW
TCGA-FY-A4B3
TCGA-EM-A3FN
TCGA-DJ-A3UT
TCGA-KK-A6E1
TCGA-EJ-7123
TCGA-G9-6353
TCGA-G9-6347
TCGA-G9-7510
TCGA-HC-7742
TCGA-HC-7747
TCGA-G9-6379
TCGA-EJ-A46B
TCGA-HC-7209
TCGA-G9-6365
TCGA-QG-A5YW
TCGA-D5-6926
TCGA-CK-5913
TCGA-A6-5656
TCGA-G4-6310
TCGA-AA-3679
TCGA-AA-3521
TCGA-CM-5860
TCGA-AA-3492
TCGA-F4-6459
TCGA-AA-3678
TCGA-39-5037
TCGA-66-2794
TCGA-51-4081
TCGA-G4-6314
TCGA-A6-2685
TCGA-A6-5660
TCGA-CK-4948
TCGA-AM-5821
TCGA-AA-3681
TCGA-DJ-A4V4
TCGA-DE-A4M9
TCGA-KK-A6E0
TCGA-HT-7474
TCGA-DU-A5TU
TCGA-HW-7486
TCGA-EL-A3T0
TCGA-EL-A3GU
TCGA-EL-A3D4
TCGA-EM-A1CS
TCGA-EM-A2P3
TCGA-ET-A39O
TCGA-ET-A3DW
TCGA-EL-A3T9
TCGA-EM-A2CQ
TCGA-EL-A4KG
TCGA-FY-A2QD
TCGA-ET-A3BQ
TCGA-HI-7169
TCGA-EJ-7791
TCGA-J4-A6M7
TCGA-J9-A52D
TCGA-EJ-5499
TCGA-G9-6364
TCGA-G9-6339
TCGA-HC-7749
TCGA-HC-7078
TCGA-H9-A6BX
TCGA-AA-3518
TCGA-AA-3561
TCGA-AY-A71X
TCGA-AA-3848
TCGA-A6-2686
TCGA-D5-6534
TCGA-D5-6537
TCGA-A6-6652
TCGA-AA-3971
TCGA-AA-A01F
TCGA-DM-A1DA
TCGA-AA-A01C
TCGA-CA-5256
TCGA-CE-A3ME
TCGA-E3-A3E3
TCGA-KS-A4I9
TCGA-EJ-7794
TCGA-CH-5763
TCGA-CH-5745
TCGA-EJ-7793
TCGA-HC-8216
TCGA-G9-7519
TCGA-EJ-A65E
TCGA-EJ-A65M
TCGA-QU-A6IL
TCGA-HC-A6HX
TCGA-KK-A6E8
TCGA-HC-A4ZV
TCGA-MH-A55W
TCGA-B9-5155
TCGA-B1-A47N
TCGA-23-1023
TCGA-24-0968
TCGA-13-0886
TCGA-23-1028
TCGA-HT-7469
TCGA-06-0747
TCGA-14-0781
TCGA-B9-5156
TCGA-DW-7837
TCGA-DW-7841
TCGA-A4-A6HP
TCGA-A4-A5Y1
TCGA-DW-7838
TCGA-P4-A5E7
TCGA-BQ-7058
TCGA-G7-6796
TCGA-A4-8098
TCGA-AL-3472
TCGA-BQ-7044
TCGA-44-2656
TCGA-55-A490
TCGA-86-8672
TCGA-55-7903
TCGA-CC-A123
TCGA-10-0937
TCGA-23-2078
TCGA-04-1338
TCGA-29-1691
TCGA-61-2102
TCGA-61-1738
TCGA-29-1784
TCGA-24-1105
TCGA-25-2404
TCGA-06-0644
TCGA-78-7149
TCGA-95-7947
TCGA-75-5126
TCGA-MP-A4TJ
TCGA-78-7160
TCGA-DU-6407
TCGA-CS-6188
TCGA-HT-7677
TCGA-DH-5140
TCGA-E1-5302
TCGA-EJ-A46I
TCGA-EM-A22I
TCGA-FK-A3SB
TCGA-DJ-A2PT
TCGA-FY-A3NN
TCGA-EM-A1CV
TCGA-BJ-A0ZB
TCGA-ET-A3BO
TCGA-EM-A3OA
TCGA-EL-A3MW
TCGA-BJ-A3PT
TCGA-BJ-A45K
TCGA-BJ-A0ZE
TCGA-EL-A3GQ
TCGA-06-2559
TCGA-19-2629
TCGA-41-5651
TCGA-28-5204
TCGA-28-5215
TCGA-41-2571
TCGA-CJ-4900
TCGA-L4-A4E6
TCGA-HC-7211
TCGA-G9-6343
TCGA-EL-A3D1
TCGA-BJ-A3PR
TCGA-ET-A39R
TCGA-EL-A3T3
TCGA-AA-3875
TCGA-A6-5665
TCGA-AA-3814
TCGA-EL-A3CL
TCGA-ET-A39S
TCGA-GE-A2C6
TCGA-EL-A3MX
TCGA-EL-A3H2
TCGA-BJ-A290
TCGA-EL-A3CS
TCGA-E3-A3E1
TCGA-ET-A25G
TCGA-BJ-A18Y
TCGA-DJ-A3UU
TCGA-EL-A3ZH
TCGA-EM-A22J
TCGA-A6-6648
TCGA-AA-3685
TCGA-AD-6965
TCGA-CK-4952
TCGA-A6-3807
TCGA-DM-A28G
TCGA-A6-3808
TCGA-G4-6321
TCGA-AA-A02W
TCGA-AU-6004
TCGA-A6-2684
TCGA-CM-6172
TCGA-A6-6142
TCGA-AA-3549
TCGA-AA-3538
TCGA-A6-6780
TCGA-AA-3867
TCGA-D5-6540
TCGA-A3-3346
TCGA-B8-5163
TCGA-B8-4153
TCGA-BP-4774
TCGA-CZ-4861
TCGA-BP-4998
TCGA-B0-5706
TCGA-BP-5196
TCGA-B0-5110
TCGA-CZ-5461
TCGA-BP-5199
TCGA-B2-5633
TCGA-BP-4964
TCGA-B8-4146
TCGA-BP-5192
TCGA-CJ-4890
TCGA-A3-3372
TCGA-B0-5695
TCGA-CJ-4905
TCGA-CZ-5455
TCGA-BP-4971
TCGA-B2-3924
TCGA-BP-4994
TCGA-CJ-4904
TCGA-AZ-4313
TCGA-AA-3866
TCGA-CM-4752
TCGA-AA-3842
TCGA-A6-3809
TCGA-D5-6541
TCGA-AU-3779
TCGA-AA-A01V
TCGA-DM-A28K
TCGA-DK-A2I6
TCGA-CZ-5985
TCGA-BP-5000
TCGA-BP-4970
TCGA-CJ-6030
TCGA-FY-A3ON
TCGA-ET-A3DV
TCGA-B2-4098
TCGA-BP-4174
TCGA-06-0184
TCGA-14-2554
TCGA-41-3915
TCGA-32-5222
TCGA-D1-A102
TCGA-A5-A0GN
TCGA-A5-A0GB
TCGA-BS-A0TI
TCGA-A5-A0GQ
TCGA-D1-A101
TCGA-ED-A7XP
TCGA-DD-A4NJ
TCGA-73-4676
TCGA-MP-A4SW
TCGA-55-6979
TCGA-AX-A1CP
TCGA-AP-A054
TCGA-BG-A0VW
TCGA-86-8585
TCGA-49-4505
TCGA-50-6590
TCGA-4B-A93V
TCGA-49-6744
TCGA-53-7813
TCGA-44-6146
TCGA-55-6712
TCGA-05-5425
TCGA-62-8402
TCGA-55-1594
TCGA-23-1122
TCGA-13-1505
TCGA-25-1633
TCGA-93-7348
TCGA-D1-A1NX
TCGA-B5-A11Z
TCGA-BS-A0UV
TCGA-D1-A17M
TCGA-D1-A17N
TCGA-AP-A0LD
TCGA-DW-7842
TCGA-B9-7268
TCGA-P4-A5E8
TCGA-B1-A47M
TCGA-DW-7963
TCGA-B3-8121
TCGA-A4-8630
TCGA-HQ-A2OE
TCGA-C4-A0EZ
TCGA-CU-A0YR
TCGA-CC-A3M9
TCGA-G3-A25S
TCGA-EP-A26S
TCGA-MI-A75I
TCGA-G7-6793
TCGA-A4-7732
TCGA-B9-A5W7
TCGA-MU-A51Y
TCGA-MI-A75E
TCGA-CC-A3MC
TCGA-E3-A3E5
TCGA-E8-A433
TCGA-CE-A13K
TCGA-EL-A3CP
TCGA-DJ-A3VJ
TCGA-DJ-A2PX
TCGA-CS-6667
TCGA-MK-A4N6
TCGA-DJ-A1QE
TCGA-EM-A3FQ
TCGA-HT-7602
TCGA-DB-5274
TCGA-DG-A2KL
TCGA-CS-6666
TCGA-FU-A57G
TCGA-EL-A4K4
TCGA-E8-A413
TCGA-DJ-A3UW
TCGA-DJ-A2Q2
TCGA-DJ-A13R
TCGA-EL-A3H7
TCGA-DJ-A2PV
TCGA-EM-A3FP
TCGA-DJ-A13W
TCGA-BJ-A45I
TCGA-ET-A39L
TCGA-KS-A4I5
TCGA-BS-A0TC
TCGA-D1-A177
TCGA-AX-A1C7
TCGA-B5-A11Y
TCGA-B5-A1MY
TCGA-DI-A1NN
TCGA-86-7713
TCGA-91-6847
TCGA-49-AAR2
TCGA-91-6849
TCGA-FY-A3NP
TCGA-EL-A3CU
TCGA-DJ-A4V2
TCGA-E8-A418
TCGA-BP-4992
TCGA-BP-4166
TCGA-D5-6930
TCGA-A6-2672
TCGA-AA-A03F
TCGA-CM-4746
TCGA-A6-5667
TCGA-AA-A01Q
TCGA-DM-A288
TCGA-G3-A25T
TCGA-DD-A73B
TCGA-FV-A3R2
TCGA-DD-A114
TCGA-22-4607
TCGA-66-2780
TCGA-66-2755
TCGA-22-4599
TCGA-18-4721
TCGA-18-3417
TCGA-60-2726
TCGA-34-5927
TCGA-22-5471
TCGA-21-5786
TCGA-22-5485
TCGA-34-5929
TCGA-33-4547
TCGA-85-6175
TCGA-46-6026
TCGA-43-6770
TCGA-60-2713
TCGA-22-5477
TCGA-BR-7717
TCGA-F1-6875
TCGA-KK-A6E2
TCGA-CH-5765
TCGA-HC-7817
TCGA-FG-8191
TCGA-DB-A64X
TCGA-QH-A65S
TCGA-DU-6402
TCGA-BP-4798
TCGA-B8-5551
TCGA-AZ-6601
TCGA-AA-A01P
TCGA-AA-3489
TCGA-D5-6530
TCGA-DM-A282
TCGA-F4-6704
TCGA-AA-3560
TCGA-AA-A00R
TCGA-AM-5820
TCGA-NH-A8F8
TCGA-AA-3693
TCGA-F4-6461
TCGA-CA-6716
TCGA-AA-3864
TCGA-AA-3975
TCGA-A6-2676
TCGA-A6-2682
TCGA-AA-3872
TCGA-DM-A28H
TCGA-CK-6751
TCGA-G4-6302
TCGA-AA-3712
TCGA-CM-6169
TCGA-A6-2677
TCGA-A6-6141
TCGA-CM-5862
TCGA-AA-A00A
TCGA-NH-A6GA
TCGA-AA-A00N
TCGA-AA-A029
TCGA-A6-6781
TCGA-KK-A5A1
TCGA-HC-7738
TCGA-AA-A01R
TCGA-29-1785
TCGA-25-1321
TCGA-61-2002
TCGA-29-1696
TCGA-25-1317
TCGA-09-2056
TCGA-24-1427
TCGA-57-1586
TCGA-13-0905
TCGA-24-1464
TCGA-13-1510
TCGA-55-8087
TCGA-06-5417
TCGA-04-1519
TCGA-61-1914
TCGA-61-1907
TCGA-09-1666
TCGA-91-6830
TCGA-55-7914
TCGA-91-6840
TCGA-69-7763
TCGA-67-3773
TCGA-MP-A4TE
TCGA-MP-A4SV
TCGA-50-5939
TCGA-05-5423
TCGA-05-5420
TCGA-29-1763
TCGA-29-1701
TCGA-24-1428
TCGA-14-0787
TCGA-06-5859
TCGA-12-3652
TCGA-12-0618
TCGA-26-5132
TCGA-06-0686
TCGA-49-AAR3
TCGA-55-A494
TCGA-78-7540
TCGA-78-7153
TCGA-97-7554
TCGA-95-A4VK
TCGA-05-4389
TCGA-71-6725
TCGA-55-8091
TCGA-69-8254
TCGA-IA-A40Y
TCGA-G3-A7M6
TCGA-DD-A4NE
TCGA-GJ-A6C0
TCGA-CC-A3MB
TCGA-DD-A118
TCGA-DD-A4NI
TCGA-DD-A11D
TCGA-DD-A11A
TCGA-DD-A1ED
TCGA-BQ-5888
TCGA-MH-A562
TCGA-BQ-5876
TCGA-DZ-6132
TCGA-MH-A55Z
TCGA-A4-8517
TCGA-F4-6806
TCGA-D5-5539
TCGA-AA-3812
TCGA-AA-3952
TCGA-DM-A285
TCGA-CM-4748
TCGA-AA-A00D
TCGA-AA-A02Y
TCGA-FY-A3R6
TCGA-QU-A6IP
TCGA-HP-A5N0
TCGA-DD-A3A8
TCGA-NI-A4U2
TCGA-HP-A5MZ
TCGA-DD-A3A4
TCGA-G3-A3CJ
TCGA-DD-A73D
TCGA-ED-A66Y
TCGA-DD-A39Y
TCGA-DD-A4NG
TCGA-MI-A75G
TCGA-MH-A561
TCGA-HE-A5NI
TCGA-A4-7996
TCGA-BQ-7061
TCGA-KV-A6GE
TCGA-HE-A5NF
TCGA-BQ-7048
TCGA-FU-A3TX
TCGA-EK-A2RN
TCGA-86-8278
TCGA-86-A4P7
TCGA-55-7816
TCGA-49-6745
TCGA-97-7552
TCGA-55-7725
TCGA-86-8671
TCGA-67-3774
TCGA-55-6981
TCGA-38-4626
TCGA-91-6828
TCGA-55-7227
TCGA-49-4510
TCGA-GL-7773
TCGA-BQ-5880
TCGA-B1-5398
TCGA-A4-7286
TCGA-MH-A560
TCGA-BQ-7049
TCGA-B1-A654
TCGA-A4-8310
TCGA-BC-A69H
TCGA-RC-A7SF
TCGA-G3-A5SK
TCGA-DD-A1EI
TCGA-ED-A7PX
TCGA-69-7973
TCGA-DJ-A3UX
TCGA-EM-A4FM
TCGA-BJ-A3EZ
TCGA-EL-A3CR
TCGA-EM-A3AN
TCGA-EL-A3CX
TCGA-E8-A415
TCGA-EL-A3D0
TCGA-DJ-A3UP
TCGA-BJ-A0ZC
TCGA-FY-A3R9
TCGA-CE-A3MD
TCGA-DJ-A13O
TCGA-BJ-A28Z
TCGA-EL-A3CM
TCGA-KK-A6DY
TCGA-EJ-5516
TCGA-50-6595
TCGA-06-5412
TCGA-28-5207
TCGA-06-5411
TCGA-19-5960
TCGA-12-3653
TCGA-DU-7306
TCGA-75-5125
TCGA-05-4432
TCGA-55-A493
TCGA-06-0743
TCGA-L6-A4EU
TCGA-EL-A4K0
TCGA-EL-A3GP
TCGA-EL-A3TB
TCGA-FK-A3SG
TCGA-D7-6519
TCGA-BR-4357
TCGA-D7-6527
TCGA-BR-6801
TCGA-BR-8077
TCGA-D7-6524
TCGA-CD-5801
TCGA-22-4595
TCGA-21-1081
TCGA-37-3789
TCGA-66-2742
TCGA-60-2724
TCGA-37-3783
TCGA-BJ-A0Z3
TCGA-DJ-A4UW
TCGA-BJ-A28T
TCGA-ET-A39K
TCGA-DJ-A1QN
TCGA-BJ-A0Z2
TCGA-EM-A3FL
TCGA-JX-A3PZ
TCGA-JX-A5QV
TCGA-C5-A1ME
TCGA-HM-A6W2
TCGA-RA-A741
TCGA-JX-A3Q8
TCGA-IR-A3LL
TCGA-LP-A5U2
TCGA-C5-A1MK
TCGA-34-5928
TCGA-22-4601
TCGA-21-5784
TCGA-46-3769
TCGA-J4-A67L
TCGA-EJ-5498
TCGA-EJ-5509
TCGA-KK-A59V
TCGA-EJ-7788
TCGA-HC-7750
TCGA-EJ-5501
TCGA-EJ-7330
TCGA-CH-5746
TCGA-CH-5769
TCGA-HC-7075
TCGA-CH-5754
TCGA-AG-4008
TCGA-DC-5869
TCGA-DC-6154
TCGA-EI-6882
TCGA-CI-6619
TCGA-AG-3593
TCGA-CI-6623
TCGA-DY-A1DG
TCGA-66-2789
TCGA-22-5489
TCGA-EK-A2RJ
TCGA-DS-A0VL
TCGA-Q1-A73P
TCGA-C5-A1BQ
TCGA-MU-A5YI
TCGA-C5-A7CO
TCGA-EK-A3GJ
TCGA-JW-A5VK
TCGA-C5-A7CM
TCGA-DR-A0ZM
TCGA-DR-A0ZL
TCGA-FU-A23L
TCGA-FU-A40J
TCGA-C5-A1BK
TCGA-BC-A216
TCGA-DD-A4NF
TCGA-DD-A73G
TCGA-DD-A3A5
TCGA-QA-A7B7
TCGA-G7-6789
TCGA-G7-6797
TCGA-A4-7997
TCGA-BR-8369
TCGA-CG-4304
TCGA-CD-8529
TCGA-F1-A448
TCGA-CG-4466
TCGA-HU-A4GF
TCGA-BR-6458
TCGA-CG-4305
TCGA-PJ-A5Z8
TCGA-60-2723
TCGA-34-2596
TCGA-66-2756
TCGA-EA-A439
TCGA-JW-A5VJ
TCGA-F1-6874
TCGA-DD-A4NN
TCGA-G3-A25Z
TCGA-UB-A7MB
TCGA-DD-A3A6
TCGA-DD-A73A
TCGA-FV-A4ZQ
TCGA-BW-A5NO
TCGA-EJ-5494
TCGA-IN-7806
TCGA-BR-4279
TCGA-BR-7957
TCGA-HU-A4G3
TCGA-HU-A4H6
TCGA-EL-A3GR
TCGA-EL-A3H4
TCGA-HC-7231
TCGA-G9-6494
TCGA-EJ-7783
TCGA-EJ-5527
TCGA-FC-A5OB
TCGA-EM-A4FR
TCGA-EM-A2OY
TCGA-DO-A2HM
TCGA-DO-A1K0
TCGA-BJ-A28X
TCGA-BJ-A0ZG
TCGA-KS-A4IB
TCGA-BJ-A3PU
TCGA-ET-A3DR
TCGA-EL-A4KD
TCGA-EL-A3H8
TCGA-E8-A436
TCGA-FY-A3W9
TCGA-EM-A2OW
TCGA-DJ-A3UQ
TCGA-BJ-A3F0
TCGA-EM-A4G1
TCGA-DJ-A1QQ
TCGA-BJ-A0YZ
TCGA-ET-A3DO
TCGA-EL-A3ZK
TCGA-DO-A1JZ
TCGA-HC-7740
TCGA-HC-8257
TCGA-G9-7525
TCGA-CH-5741
TCGA-EJ-7782
TCGA-EJ-5517
TCGA-EJ-5504
TCGA-EI-6884
TCGA-AG-3605
TCGA-BT-A2LD
TCGA-FD-A3N5
TCGA-CU-A3YL
TCGA-FD-A3SL
TCGA-GV-A40G
TCGA-CK-6746
TCGA-AA-A022
TCGA-CM-6163
TCGA-WS-AB45
TCGA-AA-3673
TCGA-CD-8528
TCGA-BR-8683
TCGA-BR-8485
TCGA-F5-6814
TCGA-AG-A01Y
TCGA-D5-6529
TCGA-CK-4947
TCGA-A6-5666
TCGA-AA-A00W
TCGA-A6-6649
TCGA-CG-4477
TCGA-FP-A4BF
TCGA-BW-A5NQ
TCGA-G3-A5SJ
TCGA-G3-A25U
TCGA-UB-A7MF
TCGA-EX-A1H6
TCGA-DS-A1OD
TCGA-BR-6565
TCGA-HJ-7597
TCGA-BR-6563
TCGA-BT-A20T
TCGA-DK-A3IN
TCGA-DK-A3IU
TCGA-FD-A3B5
TCGA-FD-A3B3
TCGA-G2-A2EJ
TCGA-BT-A20X
TCGA-C4-A0F7
TCGA-CF-A3MF
TCGA-AD-6548
TCGA-QG-A5Z1
TCGA-BR-8361
TCGA-CD-5804
TCGA-BR-7958
TCGA-BR-8367
TCGA-CG-4437
TCGA-AG-3599
TCGA-G5-6235
TCGA-EI-6508
TCGA-AG-3725
TCGA-39-5024
TCGA-66-2786
TCGA-Q1-A6DW
TCGA-DS-A7WF
TCGA-EA-A411
TCGA-EA-A3QD
TCGA-IR-A3LB
TCGA-C5-A2LS
TCGA-21-5787
TCGA-33-4538
TCGA-BR-A4CS
TCGA-BR-A4IV
TCGA-BR-4371
TCGA-BR-8679
TCGA-D7-8570
TCGA-33-4566
TCGA-AG-3882
TCGA-AG-A016
TCGA-EI-6511
TCGA-DC-4745
TCGA-AG-3731
TCGA-G5-6572
TCGA-AF-4110
TCGA-BR-6456
TCGA-D7-8575
TCGA-BR-8289
TCGA-D7-8574
TCGA-BR-6454
TCGA-BR-7196
TCGA-BR-8372
TCGA-FE-A22Z
TCGA-H2-A3RI
TCGA-H2-A2K9
TCGA-IM-A3U3
TCGA-EL-A4KH
TCGA-DJ-A2PN
TCGA-FY-A3I4
TCGA-EJ-A65J
TCGA-EM-A1CT
TCGA-FY-A3BL
TCGA-BJ-A0Z9
TCGA-39-5027
TCGA-C5-A3HL
TCGA-EK-A2RB
TCGA-C5-A1BJ
TCGA-EX-A449
TCGA-D1-A0ZZ
TCGA-D1-A0ZP
TCGA-BS-A0UA
TCGA-BS-A0T9
TCGA-AX-A064
TCGA-D1-A16E
TCGA-EJ-7115
TCGA-G9-6498
TCGA-HC-A631
TCGA-G9-6373
TCGA-FG-5964
TCGA-BP-4766
TCGA-B0-5084
TCGA-B0-5100
TCGA-30-1862
TCGA-EJ-A65F
TCGA-FC-A66V
TCGA-HC-7232
TCGA-G9-6361
TCGA-H9-7775
TCGA-G9-6496
TCGA-24-1416
TCGA-24-2267
TCGA-29-1761
TCGA-29-1705
TCGA-04-1542
TCGA-09-1665
TCGA-EJ-8470
TCGA-AF-3911
TCGA-D7-A4YX
TCGA-ET-A39J
TCGA-EM-A2P0
TCGA-10-0938
TCGA-12-3650
TCGA-06-2564
TCGA-DK-A2HX
TCGA-CF-A3MI
TCGA-G2-A3IB
TCGA-DK-A3WW
TCGA-HT-7620
TCGA-HT-7478
TCGA-DK-A3WX
TCGA-EJ-5532
TCGA-BT-A20Q
TCGA-DD-A39V
TCGA-BC-A3KG
TCGA-MI-A75C
TCGA-FV-A2QQ
TCGA-UB-A7ME
TCGA-K7-A5RG
TCGA-K7-A6G5
TCGA-G3-A6UC
TCGA-66-2754
TCGA-C5-A7CJ
TCGA-66-2785
TCGA-37-4133
TCGA-22-4613
TCGA-33-4583
TCGA-22-5492
TCGA-56-5897
TCGA-21-1071
TCGA-BR-8296
TCGA-HU-A4GQ
TCGA-C5-A1BL
TCGA-EX-A69L
TCGA-EA-A3HR
TCGA-FU-A3NI
TCGA-LP-A4AU
TCGA-EX-A3L1
TCGA-DM-A1D0
TCGA-CA-6717
TCGA-CM-6678
TCGA-AA-3821
TCGA-CM-4744
TCGA-CK-4951
TCGA-AY-4070
TCGA-AA-3819
TCGA-D5-5541
TCGA-CM-6161
TCGA-NH-A50T
TCGA-DM-A28C
TCGA-DM-A1D7
TCGA-AA-3532
TCGA-CA-5255
TCGA-AA-3494
TCGA-D5-6932
TCGA-AZ-6608
TCGA-CM-6680
TCGA-AA-A004
TCGA-CK-5916
TCGA-AA-3850
TCGA-CK-6748
TCGA-CM-4751
TCGA-CM-6168
TCGA-EI-6881
TCGA-EI-6514
TCGA-AG-3894
TCGA-DU-7304
TCGA-E1-5322
TCGA-E1-5318
TCGA-HW-8321
TCGA-B0-5077
TCGA-B0-4817
TCGA-BP-4163
TCGA-A3-3373
TCGA-CZ-5458
TCGA-BP-4790
TCGA-BP-4804
TCGA-BP-4995
TCGA-CZ-4857
TCGA-B0-5107
TCGA-BP-4781
TCGA-A3-3326
TCGA-B5-A11J
TCGA-D1-A0ZV
TCGA-B5-A0K4
TCGA-D1-A17F
TCGA-CJ-5671
TCGA-AK-3456
TCGA-AA-3555
TCGA-AY-6386
TCGA-F4-6463
TCGA-CM-6679
TCGA-NH-A6GC
TCGA-AA-A02J
TCGA-AA-3956
TCGA-AA-3672
TCGA-AA-3986
TCGA-AA-A01S
TCGA-QG-A5Z2
TCGA-AA-3831
TCGA-AA-A017
TCGA-D5-6920
TCGA-CM-5341
TCGA-23-1022
TCGA-09-2044
TCGA-57-1993
TCGA-25-2409
TCGA-29-1778
TCGA-23-1119
TCGA-24-1565
TCGA-25-1315
TCGA-13-1408
TCGA-20-0991
TCGA-30-1718
TCGA-31-1953
TCGA-25-1634
TCGA-20-1682
TCGA-K7-A5RF
TCGA-BC-A10Q
TCGA-EP-A2KC
TCGA-CC-5260
TCGA-MI-A75H
TCGA-DD-A1EL
TCGA-CC-A7IJ
TCGA-UB-A7MD
TCGA-DD-A1EJ
TCGA-DD-A4NB
TCGA-ED-A4XI
TCGA-ED-A459
TCGA-ED-A7PZ
TCGA-BW-A5NP
TCGA-DD-A73F
TCGA-DD-A73C
TCGA-DD-A4NQ
TCGA-DD-A115
TCGA-CZ-4865
TCGA-CJ-4887
TCGA-CJ-5683
TCGA-B8-5164
TCGA-CJ-4640
TCGA-BP-4158
TCGA-B0-4710
TCGA-AP-A0LV
TCGA-B5-A0K0
TCGA-BS-A0TG
TCGA-AP-A0LF
TCGA-D1-A17L
TCGA-D1-A165
TCGA-D1-A174
TCGA-BP-4355
TCGA-BP-5170
TCGA-CZ-5986
TCGA-B0-5399
TCGA-BP-5186
TCGA-B0-4848
TCGA-B0-5696
TCGA-02-0047
TCGA-66-2765
TCGA-CZ-4854
TCGA-B0-5697
TCGA-B0-5402
TCGA-B2-4102
TCGA-B0-5109
TCGA-B0-4700
TCGA-P5-A5EV
TCGA-93-A4JP
TCGA-44-7667
TCGA-L9-A743
TCGA-78-7166
TCGA-49-4506
TCGA-50-5044
TCGA-86-A4JF
TCGA-97-7937
TCGA-44-2661
TCGA-64-1678
TCGA-06-0141
TCGA-26-5134
TCGA-AK-3436
TCGA-BP-4962
TCGA-BP-5189
TCGA-B0-5098
TCGA-BP-4341
TCGA-CJ-4893
TCGA-B8-5550
TCGA-BP-4991
TCGA-B0-4713
TCGA-B0-5120
TCGA-BP-4961
TCGA-B0-5088
TCGA-CW-6087
TCGA-CJ-4916
TCGA-BP-4993
TCGA-CJ-5682
TCGA-32-1980
TCGA-06-0646
TCGA-14-0871
TCGA-16-0846
TCGA-61-2003
TCGA-61-1998
TCGA-13-0730
TCGA-09-0366
TCGA-09-1673
TCGA-09-2053
TCGA-24-0982
TCGA-25-2396
TCGA-29-1783
TCGA-61-1741
TCGA-24-1423
TCGA-29-1711
TCGA-13-0923
TCGA-13-0720
TCGA-61-2012
TCGA-06-0138
TCGA-04-1331
TCGA-25-2392
TCGA-24-1560
TCGA-04-1651
TCGA-59-2348
TCGA-13-1403
TCGA-23-1021
TCGA-25-1627
TCGA-09-1659
TCGA-BG-A186
TCGA-D1-A15X
TCGA-A5-A0G3
TCGA-AP-A0LJ
TCGA-BG-A0MI
TCGA-B5-A11U
TCGA-BG-A0M3
TCGA-BJ-A2N8
TCGA-FE-A232
TCGA-EM-A4FQ
TCGA-EM-A22M
TCGA-FD-A3B8
TCGA-25-2391
TCGA-24-1474
TCGA-13-1407
TCGA-24-1435
TCGA-13-1512
TCGA-06-5410
TCGA-AP-A05A
TCGA-FI-A2D2
TCGA-B5-A11W
TCGA-BS-A0UL
TCGA-AX-A06H
TCGA-EY-A212
TCGA-B5-A11N
TCGA-B5-A11F
TCGA-D1-A17S
TCGA-BS-A0UM
TCGA-AP-A051
TCGA-B5-A11E
TCGA-BG-A18A
TCGA-BG-A0LW
TCGA-A5-A0GH
TCGA-AX-A0J0
TCGA-AX-A05U
TCGA-BK-A0C9
TCGA-BT-A20R
TCGA-DK-A3IQ
TCGA-BT-A42C
TCGA-G2-A2EF
TCGA-BG-A0VX
TCGA-AJ-A23M
TCGA-D1-A0ZU
TCGA-BG-A0M7
TCGA-E6-A1LZ
TCGA-G9-6371
TCGA-EJ-5495
TCGA-G9-6351
TCGA-EJ-7321
TCGA-CH-5738
TCGA-EJ-7792
TCGA-DM-A0XD
TCGA-AD-6901
TCGA-G4-6317
TCGA-AA-3949
TCGA-CA-5797
TCGA-D5-6531
TCGA-AD-6899
TCGA-A6-5659
TCGA-AY-6196
TCGA-D5-7000
TCGA-HC-7079
TCGA-G9-6377
TCGA-23-1114
TCGA-29-1776
TCGA-25-1326
TCGA-25-1328
TCGA-24-1419
TCGA-31-1950
TCGA-61-1733
TCGA-24-2281
TCGA-24-2024
TCGA-61-1919
TCGA-24-1604
TCGA-13-0884
TCGA-13-0714
TCGA-D1-A0ZR
TCGA-BG-A2AE
TCGA-D1-A16J
TCGA-A5-A0GU
TCGA-76-4927
TCGA-06-0125
TCGA-28-2514
TCGA-06-0745
TCGA-28-1753
TCGA-76-4931
TCGA-27-1832
TCGA-06-0158
TCGA-06-0139
TCGA-76-4925
TCGA-A5-A0GM
TCGA-DU-7309
TCGA-DB-A4X9
TCGA-E1-5319
TCGA-HT-8564
TCGA-DU-5849
TCGA-DU-6408
TCGA-HT-7680
TCGA-HT-8105
TCGA-DU-6403
TCGA-DU-7015
TCGA-HT-8107
TCGA-HT-A61A
TCGA-61-2110
TCGA-36-1569
TCGA-29-1770
TCGA-BG-A0MC
TCGA-A5-A0GA
TCGA-A5-A0GV
TCGA-D1-A16Q
TCGA-D1-A168
TCGA-28-5218
TCGA-24-1422
TCGA-24-1603
TCGA-13-0897
TCGA-13-1487
TCGA-04-1365
TCGA-25-2398
TCGA-13-1499
TCGA-59-2354
TCGA-24-1563
TCGA-13-1477
TCGA-25-2399
TCGA-B5-A1MU
TCGA-A5-A0R6
TCGA-AP-A0LI
TCGA-BS-A0V6
TCGA-CJ-4634
TCGA-BP-4974
TCGA-CJ-5680
TCGA-15-0742
TCGA-BP-4787
TCGA-13-1483
TCGA-24-1567
TCGA-13-1501
TCGA-06-2562
TCGA-06-0878
TCGA-B2-4101
TCGA-CJ-5675
TCGA-B8-5162
TCGA-BP-4989
[truncated: 2,891 more rows]

## Sheet: untreated_patients,known_stage
patient barcode	stage
TCGA-HU-A4GH	stage ia
TCGA-BL-A0C8	stage i
TCGA-E7-A3Y1	stage ii
TCGA-DK-A3IS	stage ii
TCGA-DK-A1AA	stage iii
TCGA-AG-3581	stage i
TCGA-AG-A01L	stage iiib
TCGA-EI-6507	stage iia
TCGA-AG-A036	stage iii
TCGA-AG-A011	stage iia
TCGA-BR-8592	stage iiib
TCGA-BR-A4J7	stage iib
TCGA-A6-6137	stage iiib
TCGA-F4-6460	stage iiib
TCGA-F4-6856	stage i
TCGA-4N-A93T	stage iiib
TCGA-G4-6323	stage ia
TCGA-AA-3989	stage iv
TCGA-AA-A00O	stage iiic
TCGA-A6-2679	stage iib
TCGA-A6-5662	stage iva
TCGA-CM-6675	stage ivb
TCGA-AY-A69D	stage iia
TCGA-DM-A1HA	stage iiic
TCGA-43-5668	stage iia
TCGA-46-3767	stage ia
TCGA-HU-A4H5	stage ib
TCGA-HU-8249	stage iiia
TCGA-BR-A4PF	stage iiib
TCGA-BR-A4J6	stage iia
TCGA-BR-8677	stage iiib
TCGA-CG-5721	stage iv
TCGA-CG-4475	stage iib
TCGA-AG-3878	stage i
TCGA-AG-3582	stage iv
TCGA-AF-A56N	stage iia
TCGA-AG-3587	stage i
TCGA-BL-A13I	stage iii
TCGA-E7-A3X6	stage ii
TCGA-DK-A1AC	stage iii
TCGA-DJ-A1QL	stage ii
TCGA-E3-A3E0	stage i
TCGA-GV-A3JZ	stage iv
TCGA-GC-A3RC	stage ii
TCGA-GV-A3JV	stage iv
TCGA-BT-A0S7	stage iii
TCGA-FD-A3SR	stage iv
TCGA-GV-A3QH	stage ii
TCGA-GD-A3OQ	stage iv
TCGA-GV-A3QG	stage iv
TCGA-EM-A1CW	stage i
TCGA-EM-A1YB	stage ii
TCGA-FD-A3SN	stage iii
TCGA-GV-A3JW	stage ii
TCGA-AA-A03J	stage i
TCGA-D5-6927	stage iia
TCGA-CA-6719	stage iia
TCGA-AA-3860	stage iiib
TCGA-AA-3966	stage iia
TCGA-AA-3845	stage iia
TCGA-CM-5348	stage iiib
TCGA-AA-3980	stage i
TCGA-G4-6315	stage iv
TCGA-BR-8686	stage iiib
TCGA-BR-8364	stage iiic
TCGA-34-5240	stage iib
TCGA-37-4135	stage ib
TCGA-FD-A3B6	stage ii
TCGA-BT-A20W	stage ii
TCGA-BL-A3JM	stage iii
TCGA-BL-A13J	stage iv
TCGA-G4-6295	stage ii
TCGA-AA-3844	stage iiic
TCGA-AF-3913	stage iv
TCGA-AG-3885	stage iiib
TCGA-AG-3890	stage i
TCGA-DY-A1DF	stage iiic
TCGA-AG-3601	stage iiib
TCGA-AF-2687	stage iiic
TCGA-AG-3732	stage i
TCGA-DC-6160	stage i
TCGA-AG-3594	stage iia
TCGA-BJ-A18Z	stage iva
TCGA-H2-A26U	stage iii
TCGA-EM-A3FR	stage iii
TCGA-EL-A4JZ	stage iii
TCGA-ET-A2MZ	stage i
TCGA-BJ-A28V	stage iii
TCGA-EL-A3GY	stage ii
TCGA-AZ-6606	stage iv
TCGA-AA-3526	stage i
TCGA-AA-A00F	stage iiic
TCGA-D5-6928	stage iia
TCGA-AA-3955	stage iiib
TCGA-CM-4747	stage iva
TCGA-CM-6162	stage iiib
TCGA-DM-A28E	stage iia
TCGA-4T-AA8H	stage iia
TCGA-56-6546	stage iia
TCGA-39-5031	stage ia
TCGA-34-5234	stage ia
TCGA-IA-A40U	stage iii
TCGA-B9-4115	stage i
TCGA-B9-A44B	stage iii
TCGA-P4-A5EA	stage iii
TCGA-BQ-7062	stage i
TCGA-HE-7128	stage i
TCGA-AL-A5DJ	stage iii
TCGA-BQ-5875	stage iii
TCGA-BR-8371	stage iiib
TCGA-F5-6571	stage iia
TCGA-DC-5337	stage i
TCGA-DT-5265	stage ii
TCGA-B0-5094	stage iv
TCGA-B0-5080	stage iv
TCGA-B0-5119	stage i
TCGA-B0-5693	stage i
TCGA-A4-7828	stage i
TCGA-DK-A1A6	stage iv
TCGA-FD-A3SS	stage iv
TCGA-GC-A3BM	stage ii
TCGA-H4-A2HQ	stage iv
TCGA-BT-A0YX	stage iii
TCGA-G2-A2ES	stage ii
TCGA-33-4586	stage iiia
TCGA-22-1016	stage ib
TCGA-39-5036	stage ib
TCGA-39-5019	stage ib
TCGA-33-4582	stage ia
TCGA-AF-A56L	stage iiic
TCGA-CI-6621	stage iiib
TCGA-AG-3584	stage iv
TCGA-AF-3400	stage iia
TCGA-AG-A014	stage i
TCGA-AG-A026	stage ii
TCGA-AH-6643	stage iiic
TCGA-AG-3592	stage iia
TCGA-AF-2691	stage i
TCGA-62-8395	stage iib
TCGA-55-8208	stage ia
TCGA-05-4403	stage ib
TCGA-05-4382	stage ib
TCGA-44-7670	stage iia
TCGA-49-AARN	stage ia
TCGA-44-7660	stage ib
TCGA-44-6778	stage ia
TCGA-93-8067	stage ib
TCGA-62-A46Y	stage iiia
TCGA-05-4395	stage iiib
TCGA-BP-4165	stage i
TCGA-BP-4164	stage iii
TCGA-B8-4148	stage i
TCGA-B0-4852	stage ii
TCGA-CW-5591	stage iv
TCGA-CW-6090	stage i
TCGA-BP-4987	stage i
TCGA-B0-4703	stage iv
TCGA-CZ-5462	stage iv
TCGA-B0-4813	stage iii
TCGA-BP-4173	stage ii
TCGA-B4-5377	stage iv
TCGA-B0-4833	stage i
TCGA-BP-5010	stage iii
TCGA-BP-4972	stage iii
TCGA-75-7031	stage ib
TCGA-64-5815	stage iib
TCGA-49-AAR9	stage iib
TCGA-50-5933	stage iiib
TCGA-B9-4113	stage i
TCGA-G7-A4TM	stage i
TCGA-18-3415	stage ib
TCGA-22-5482	stage ib
TCGA-60-2715	stage ia
TCGA-60-2698	stage iib
TCGA-60-2720	stage ib
TCGA-66-2793	stage iiib
TCGA-60-2722	stage iib
TCGA-CC-5261	stage ii
TCGA-DD-A4ND	stage i
TCGA-CC-5264	stage iiia
TCGA-DD-A1EB	stage i
TCGA-DD-A119	stage iv
TCGA-DD-A3A9	stage ivb
TCGA-FV-A496	stage i
TCGA-P4-A5EB	stage i
TCGA-HE-A5NH	stage i
TCGA-BQ-7055	stage i
TCGA-EV-5903	stage i
TCGA-BR-4361	stage iiia
TCGA-CG-4469	stage iv
TCGA-BR-7722	stage iib
TCGA-CG-4438	stage iv
TCGA-BQ-5887	stage iii
TCGA-HE-7129	stage ii
TCGA-BQ-7050	stage i
TCGA-GL-7966	stage iii
TCGA-A4-A5Y0	stage i
TCGA-A4-A57E	stage iv
TCGA-DW-7834	stage i
TCGA-DW-7839	stage i
TCGA-ED-A627	stage i
TCGA-CD-8524	stage ii
TCGA-B0-5108	stage iii
TCGA-BP-5181	stage i
TCGA-A3-3367	stage i
TCGA-CJ-4885	stage iv
TCGA-B0-4837	stage i
TCGA-B0-5121	stage i
TCGA-BP-4758	stage i
TCGA-CJ-4886	stage i
TCGA-CZ-4863	stage iii
TCGA-BP-4960	stage ii
TCGA-BP-4177	stage i
TCGA-B2-3923	stage ii
TCGA-A3-3362	stage i
TCGA-BP-4975	stage i
TCGA-CJ-5678	stage iv
TCGA-BP-4977	stage i
TCGA-BP-4969	stage i
TCGA-BP-5006	stage i
TCGA-CJ-4897	stage iii
TCGA-CJ-4644	stage iv
TCGA-BP-4768	stage i
TCGA-BP-4976	stage i
TCGA-BP-5191	stage iii
TCGA-B0-4694	stage iii
TCGA-B8-4620	stage iii
TCGA-BP-5169	stage i
TCGA-B0-4714	stage iv
TCGA-B0-4810	stage iii
TCGA-CZ-5984	stage i
TCGA-B0-5712	stage iv
TCGA-CZ-4862	stage i
TCGA-B0-4691	stage iv
TCGA-BP-4169	stage ii
TCGA-A3-3349	stage i
TCGA-B4-5834	stage i
TCGA-BP-4762	stage i
TCGA-EU-5907	stage iii
TCGA-44-2665	stage iib
TCGA-55-1592	stage ia
TCGA-44-5643	stage iiia
TCGA-55-8514	stage ib
TCGA-44-A47A	stage ib
TCGA-78-7156	stage iv
TCGA-91-7771	stage iib
TCGA-49-4501	stage ib
TCGA-44-3918	stage ia
TCGA-64-1676	stage ia
TCGA-78-7633	stage ib
TCGA-55-8619	stage iib
TCGA-67-3772	stage ib
TCGA-53-7624	stage iv
TCGA-AZ-6605	stage iiib
TCGA-AA-A01Z	stage ii
TCGA-CK-6747	stage iia
TCGA-DM-A28A	stage iiic
TCGA-AA-3675	stage ii
TCGA-DM-A1DB	stage iia
TCGA-AA-3510	stage ii
TCGA-F4-6808	stage i
TCGA-AA-3837	stage iia
TCGA-AZ-4684	stage iva
TCGA-AA-3979	stage iia
TCGA-AA-3930	stage iv
TCGA-AZ-6599	stage i
TCGA-AA-3562	stage iiic
TCGA-FD-A3NA	stage ii
TCGA-GC-A3YS	stage iv
TCGA-BT-A20P	stage iii
TCGA-DD-A4NL	stage i
TCGA-KR-A7K2	stage i
TCGA-CC-A7IK	stage iiia
TCGA-FV-A4ZP	stage iiia
TCGA-G3-A7M8	stage i
TCGA-FV-A3R3	stage i
TCGA-AA-3858	stage i
TCGA-AD-6889	stage iia
TCGA-AA-A01K	stage iiic
TCGA-AY-4071	stage i
TCGA-AA-3556	stage i
TCGA-A6-2674	stage iv
TCGA-D5-6931	stage iiic
TCGA-F4-6855	stage iia
TCGA-A6-6650	stage iia
TCGA-A6-6138	stage i
TCGA-F4-6809	stage iva
TCGA-NH-A50U	stage iva
TCGA-AA-3984	stage iia
TCGA-DM-A28M	stage iia
TCGA-G4-6320	stage iii
TCGA-CA-5796	stage iia
TCGA-AD-5900	stage i
TCGA-D5-6923	stage i
TCGA-AA-3715	stage ii
TCGA-AZ-4308	stage iiib
TCGA-BJ-A45J	stage i
TCGA-MK-A4N7	stage i
TCGA-EL-A3D6	stage iii
TCGA-EP-A3JL	stage i
TCGA-BQ-7053	stage iii
TCGA-J7-6720	stage i
TCGA-IZ-8195	stage ii
TCGA-33-4533	stage ib
TCGA-34-2608	stage ib
TCGA-43-3394	stage ib
TCGA-GD-A2C5	stage iv
TCGA-CF-A1HS	stage iii
TCGA-95-A4VP	stage iiia
TCGA-86-8073	stage ib
TCGA-55-A491	stage ia
TCGA-05-4415	stage iiib
TCGA-55-8203	stage ia
TCGA-50-6591	stage iv
TCGA-55-6543	stage ia
TCGA-93-A4JQ	stage ia
TCGA-MP-A4TD	stage iiia
TCGA-67-3771	stage ia
TCGA-44-A4SS	stage ia
TCGA-05-4417	stage ib
TCGA-43-6771	stage ib
TCGA-60-2711	stage ib
TCGA-22-1011	stage ib
TCGA-97-8176	stage iiia
TCGA-69-7764	stage ia
TCGA-55-8094	stage iv
TCGA-HU-A4GD	stage iib
TCGA-BR-A44T	stage iia
TCGA-AG-3608	stage iia
TCGA-BM-6198	stage iiib
TCGA-AG-3728	stage iiib
TCGA-AG-3598	stage iia
TCGA-A4-7584	stage i
TCGA-BQ-7046	stage i
TCGA-BQ-7045	stage i
TCGA-B9-A69E	stage iii
TCGA-CG-4465	stage iv
TCGA-BR-8382	stage iiic
TCGA-FP-8099	stage iia
TCGA-CD-8535	stage iiia
TCGA-BR-7959	stage iiia
TCGA-CD-8525	stage iiia
TCGA-CG-5734	stage iiia
TCGA-BR-8373	stage iiia
TCGA-CG-4301	stage iv
TCGA-HU-8604	stage iia
TCGA-IN-8462	stage iib
TCGA-BR-4267	stage ib
TCGA-B0-5703	stage i
TCGA-BP-4763	stage i
TCGA-B8-5552	stage i
TCGA-BP-5176	stage i
TCGA-CJ-4891	stage iii
TCGA-B0-4945	stage i
TCGA-B0-5106	stage i
TCGA-CZ-4858	stage ii
TCGA-CZ-5468	stage iv
TCGA-60-2708	stage iib
TCGA-22-1002	stage ia
TCGA-EL-A3T1	stage i
TCGA-BJ-A2N7	stage i
TCGA-EL-A3T7	stage ii
TCGA-EL-A3T8	stage i
TCGA-DJ-A2Q0	stage ii
TCGA-ET-A2N5	stage iii
TCGA-DJ-A3UK	stage i
TCGA-EM-A3AJ	stage i
TCGA-EL-A4JX	stage i
TCGA-DJ-A2PU	stage ii
TCGA-EM-A3FK	stage i
TCGA-DJ-A13S	stage i
TCGA-DJ-A4V0	stage i
TCGA-EL-A4KI	stage iii
TCGA-EL-A3CV	stage i
TCGA-DJ-A2PQ	stage i
TCGA-EM-A3AL	stage i
TCGA-DJ-A2PZ	stage iii
TCGA-DJ-A13P	stage ii
TCGA-75-6205	stage ib
TCGA-MP-A4TF	stage iia
TCGA-L9-A7SV	stage iia
TCGA-86-6562	stage iia
TCGA-55-A492	stage ia
TCGA-EM-A2OX	stage iva
TCGA-FY-A3I5	stage iii
TCGA-EL-A3CN	stage ii
TCGA-BJ-A192	stage iii
TCGA-EM-A3AP	stage i
TCGA-EM-A3FM	stage iva
TCGA-FE-A237	stage i
TCGA-EM-A3AK	stage i
TCGA-62-A46V	stage ib
TCGA-78-7148	stage iib
TCGA-55-8620	stage iv
TCGA-55-7995	stage ia
TCGA-55-A57B	stage ia
TCGA-99-8025	stage iiia
TCGA-97-8174	stage iia
TCGA-69-7979	stage ib
TCGA-05-4430	stage ib
TCGA-NJ-A55O	stage iia
TCGA-05-4250	stage iiia
TCGA-64-1679	stage iiia
TCGA-O1-A52J	stage ia
TCGA-91-6848	stage iiia
TCGA-G3-A3CI	stage i
TCGA-55-8615	stage iiia
TCGA-69-7980	stage i
TCGA-55-A48X	stage iia
TCGA-97-8177	stage ib
TCGA-55-6986	stage ib
TCGA-44-2666	stage ib
TCGA-J2-8192	stage iia
TCGA-E5-A2PC	stage iv
TCGA-GV-A3JX	stage iii
TCGA-FD-A3N6	stage ii
TCGA-QG-A5YX	stage iia
TCGA-A6-3810	stage iia
TCGA-AA-3968	stage i
TCGA-AA-3994	stage iiib
TCGA-F4-6570	stage iia
TCGA-CA-6718	stage iia
TCGA-AA-3982	stage iiib
TCGA-GC-A3RD	stage iii
TCGA-FT-A3EE	stage iii
TCGA-GC-A3WC	stage iii
TCGA-CF-A3MH	stage ii
TCGA-AA-3852	stage iia
TCGA-AA-3655	stage ii
TCGA-AA-3495	stage i
TCGA-A6-2675	stage iia
TCGA-AA-3666	stage iii
TCGA-AA-3818	stage iia
TCGA-DJ-A2Q7	stage iii
TCGA-D5-6536	stage iia
TCGA-AA-3851	stage iia
TCGA-FK-A3S3	stage i
TCGA-E8-A419	stage i
TCGA-FE-A235	stage i
TCGA-J8-A3O0	stage i
TCGA-DJ-A3UM	stage i
TCGA-ET-A25R	stage iii
TCGA-ET-A3BX	stage i
TCGA-ET-A3DQ	stage i
TCGA-BJ-A28S	stage ii
TCGA-ET-A3BW	stage i
TCGA-FY-A4B3	stage iii
TCGA-EM-A3FN	stage i
TCGA-DJ-A3UT	stage i
TCGA-QG-A5YW	stage iiic
TCGA-D5-6926	stage iiib
TCGA-CK-5913	stage iia
TCGA-A6-5656	stage i
TCGA-G4-6310	stage iiib
TCGA-AA-3679	stage iv
TCGA-AA-3521	stage ii
TCGA-CM-5860	stage iia
TCGA-AA-3492	stage ii
TCGA-F4-6459	stage iiib
TCGA-AA-3678	stage iii
TCGA-39-5037	stage iia
TCGA-66-2794	stage iiib
TCGA-51-4081	stage iib
TCGA-G4-6314	stage iv
TCGA-A6-2685	stage iia
TCGA-A6-5660	stage iiic
TCGA-CK-4948	stage iii
TCGA-AM-5821	stage iia
TCGA-AA-3681	stage iii
TCGA-DJ-A4V4	stage i
TCGA-DE-A4M9	stage i
TCGA-EL-A3T0	stage iii
TCGA-EL-A3GU	stage iii
TCGA-EL-A3D4	stage iva
TCGA-EM-A1CS	stage i
TCGA-EM-A2P3	stage i
TCGA-ET-A39O	stage i
TCGA-ET-A3DW	stage iii
TCGA-EL-A3T9	stage iv
TCGA-EM-A2CQ	stage i
TCGA-EL-A4KG	stage i
TCGA-ET-A3BQ	stage i
TCGA-AA-3518	stage iia
TCGA-AA-3561	stage iia
TCGA-AY-A71X	stage i
TCGA-AA-3848	stage iiic
TCGA-A6-2686	stage iia
TCGA-D5-6534	stage iia
TCGA-D5-6537	stage iiib
TCGA-A6-6652	stage iva
TCGA-AA-3971	stage iii
TCGA-AA-A01F	stage iiib
TCGA-DM-A1DA	stage iiic
TCGA-AA-A01C	stage iiia
TCGA-CA-5256	stage iia
TCGA-CE-A3ME	stage ii
TCGA-E3-A3E3	stage ii
TCGA-KS-A4I9	stage i
TCGA-MH-A55W	stage i
TCGA-B9-5155	stage iii
TCGA-B1-A47N	stage i
TCGA-DW-7837	stage i
TCGA-DW-7841	stage i
TCGA-A4-A6HP	stage i
TCGA-A4-A5Y1	stage iii
TCGA-DW-7838	stage i
TCGA-P4-A5E7	stage i
TCGA-BQ-7058	stage iii
TCGA-G7-6796	stage i
TCGA-A4-8098	stage i
TCGA-BQ-7044	stage iii
TCGA-44-2656	stage ib
TCGA-55-A490	stage iia
TCGA-86-8672	stage iib
TCGA-55-7903	stage ia
TCGA-CC-A123	stage iiia
TCGA-78-7149	stage iiib
TCGA-95-7947	stage ia
TCGA-75-5126	stage iiia
TCGA-MP-A4TJ	stage ia
TCGA-78-7160	stage iv
TCGA-EM-A22I	stage iii
TCGA-FK-A3SB	stage i
TCGA-DJ-A2PT	stage iii
TCGA-FY-A3NN	stage iii
TCGA-EM-A1CV	stage i
TCGA-BJ-A0ZB	stage iva
TCGA-ET-A3BO	stage i
TCGA-EM-A3OA	stage ii
TCGA-EL-A3MW	stage ii
TCGA-BJ-A3PT	stage iii
TCGA-BJ-A45K	stage i
TCGA-BJ-A0ZE	stage iii
TCGA-EL-A3GQ	stage i
TCGA-L4-A4E6	stage ia
TCGA-EL-A3D1	stage i
TCGA-BJ-A3PR	stage i
TCGA-ET-A39R	stage i
TCGA-EL-A3T3	stage ii
TCGA-AA-3875	stage i
TCGA-A6-5665	stage iia
TCGA-AA-3814	stage iia
TCGA-EL-A3CL	stage ii
TCGA-ET-A39S	stage i
TCGA-GE-A2C6	stage i
TCGA-EL-A3MX	stage ivc
TCGA-BJ-A290	stage iii
TCGA-E3-A3E1	stage i
TCGA-ET-A25G	stage iii
TCGA-BJ-A18Y	stage i
TCGA-DJ-A3UU	stage iii
TCGA-EL-A3ZH	stage i
TCGA-EM-A22J	stage ii
TCGA-A6-6648	stage iva
TCGA-AA-3685	stage ii
TCGA-AD-6965	stage iiic
TCGA-CK-4952	stage iiic
TCGA-A6-3807	stage iiic
TCGA-DM-A28G	stage iia
TCGA-A6-3808	stage iia
TCGA-G4-6321	stage iii
TCGA-AA-A02W	stage i
TCGA-AU-6004	stage i
TCGA-A6-2684	stage i
TCGA-CM-6172	stage iiib
TCGA-A6-6142	stage iva
TCGA-AA-3549	stage i
TCGA-AA-3538	stage i
TCGA-A6-6780	stage iia
TCGA-AA-3867	stage iv
TCGA-D5-6540	stage i
TCGA-A3-3346	stage i
TCGA-B8-5163	stage iii
TCGA-B8-4153	stage iii
TCGA-BP-4774	stage i
TCGA-BP-4998	stage i
TCGA-B0-5706	stage ii
TCGA-BP-5196	stage i
TCGA-B0-5110	stage i
TCGA-CZ-5461	stage iv
TCGA-BP-5199	stage ii
TCGA-B2-5633	stage i
TCGA-BP-4964	stage i
TCGA-B8-4146	stage i
TCGA-BP-5192	stage i
TCGA-CJ-4890	stage iv
TCGA-A3-3372	stage iii
TCGA-B0-5695	stage i
TCGA-CJ-4905	stage i
TCGA-CZ-5455	stage iv
TCGA-BP-4971	stage iii
TCGA-B2-3924	stage i
TCGA-BP-4994	stage i
TCGA-CJ-4904	stage iv
TCGA-AZ-4313	stage i
TCGA-AA-3866	stage i
TCGA-CM-4752	stage iia
TCGA-AA-3842	stage iiia
TCGA-A6-3809	stage iib
TCGA-D5-6541	stage iia
TCGA-AU-3779	stage iia
TCGA-AA-A01V	stage i
TCGA-DM-A28K	stage iia
TCGA-DK-A2I6	stage iv
TCGA-CZ-5985	stage ii
TCGA-BP-5000	stage i
TCGA-BP-4970	stage iii
TCGA-CJ-6030	stage i
TCGA-FY-A3ON	stage i
TCGA-ET-A3DV	stage ii
TCGA-B2-4098	stage i
TCGA-BP-4174	stage ii
TCGA-ED-A7XP	stage ii
TCGA-DD-A4NJ	stage ii
TCGA-MP-A4SW	stage iib
TCGA-55-6979	stage iib
TCGA-86-8585	stage ib
TCGA-49-4505	stage iib
TCGA-50-6590	stage ib
TCGA-4B-A93V	stage ia
TCGA-49-6744	stage iia
TCGA-53-7813	stage iiib
TCGA-44-6146	stage iib
TCGA-55-6712	stage iia
TCGA-05-5425	stage iib
TCGA-62-8402	stage iiia
TCGA-55-1594	stage iiia
TCGA-93-7348	stage ia
TCGA-DW-7842	stage i
TCGA-B9-7268	stage ii
TCGA-P4-A5E8	stage iii
TCGA-B1-A47M	stage iii
TCGA-DW-7963	stage i
TCGA-B3-8121	stage i
TCGA-A4-8630	stage i
TCGA-C4-A0EZ	stage iv
TCGA-CU-A0YR	stage iv
TCGA-CC-A3M9	stage iiia
TCGA-G3-A25S	stage i
TCGA-EP-A26S	stage i
TCGA-G7-6793	stage iv
TCGA-B9-A5W7	stage i
TCGA-MI-A75E	stage iiic
TCGA-CC-A3MC	stage iiia
TCGA-E3-A3E5	stage iva
TCGA-E8-A433	stage i
TCGA-CE-A13K	stage i
TCGA-DJ-A3VJ	stage i
TCGA-DJ-A2PX	stage i
TCGA-MK-A4N6	stage i
TCGA-DJ-A1QE	stage iii
TCGA-EM-A3FQ	stage i
TCGA-EL-A4K4	stage i
TCGA-E8-A413	stage i
TCGA-DJ-A3UW	stage i
TCGA-DJ-A2Q2	stage iii
TCGA-DJ-A13R	stage iii
TCGA-EL-A3H7	stage i
TCGA-DJ-A2PV	stage ii
TCGA-EM-A3FP	stage ii
TCGA-DJ-A13W	stage i
TCGA-BJ-A45I	stage iii
TCGA-ET-A39L	stage i
TCGA-KS-A4I5	stage iva
TCGA-86-7713	stage iia
TCGA-91-6847	stage ib
TCGA-49-AAR2	stage ib
TCGA-91-6849	stage iiia
TCGA-FY-A3NP	stage i
TCGA-EL-A3CU	stage iii
TCGA-DJ-A4V2	stage i
TCGA-E8-A418	stage iva
TCGA-BP-4992	stage i
TCGA-BP-4166	stage iii
TCGA-D5-6930	stage iia
TCGA-A6-2672	stage iiib
TCGA-AA-A03F	stage iii
TCGA-CM-4746	stage i
TCGA-A6-5667	stage iiib
TCGA-AA-A01Q	stage ii
TCGA-DM-A288	stage iiic
TCGA-G3-A25T	stage iiia
TCGA-DD-A73B	stage i
TCGA-FV-A3R2	stage i
TCGA-DD-A114	stage ii
TCGA-22-4607	stage ib
TCGA-66-2780	stage ib
TCGA-66-2755	stage ib
TCGA-22-4599	stage ib
TCGA-18-4721	stage ia
TCGA-18-3417	stage iv
TCGA-60-2726	stage iia
TCGA-34-5927	stage ia
TCGA-22-5471	stage ib
TCGA-21-5786	stage ib
TCGA-22-5485	stage ia
TCGA-34-5929	stage ib
TCGA-33-4547	stage ib
TCGA-85-6175	stage iib
TCGA-46-6026	stage iib
TCGA-43-6770	stage ib
TCGA-60-2713	stage ib
TCGA-22-5477	stage ia
TCGA-BR-7717	stage iv
TCGA-F1-6875	stage ia
TCGA-B8-5551	stage i
TCGA-AZ-6601	stage ii
TCGA-AA-A01P	stage iii
TCGA-AA-3489	stage ii
TCGA-D5-6530	stage i
TCGA-DM-A282	stage iia
TCGA-F4-6704	stage iiic
TCGA-AA-3560	stage iiic
TCGA-AA-A00R	stage i
TCGA-AM-5820	stage iva
TCGA-NH-A8F8	stage iv
TCGA-AA-3693	stage iv
TCGA-F4-6461	stage iiic
TCGA-CA-6716	stage iia
TCGA-AA-3864	stage ii
TCGA-AA-3975	stage i
TCGA-A6-2676	stage iib
TCGA-A6-2682	stage iv
TCGA-AA-3872	stage iv
TCGA-DM-A28H	stage iiic
TCGA-CK-6751	stage i
TCGA-G4-6302	stage iia
TCGA-AA-3712	stage iii
TCGA-CM-6169	stage iia
TCGA-A6-2677	stage iiic
TCGA-A6-6141	stage iia
TCGA-CM-5862	stage iva
TCGA-AA-A00A	stage iia
TCGA-NH-A6GA	stage iiic
TCGA-AA-A00N	stage iib
TCGA-AA-A029	stage ii
TCGA-A6-6781	stage iiic
TCGA-AA-A01R	stage iii
TCGA-55-8087	stage ib
TCGA-91-6830	stage iia
TCGA-55-7914	stage iia
TCGA-91-6840	stage ia
TCGA-69-7763	stage ia
TCGA-67-3773	stage ib
TCGA-MP-A4TE	stage iia
TCGA-MP-A4SV	stage ib
TCGA-50-5939	stage ib
TCGA-05-5423	stage iib
TCGA-05-5420	stage iiia
TCGA-49-AAR3	stage iib
TCGA-55-A494	stage ib
TCGA-78-7540	stage ib
TCGA-78-7153	stage ib
TCGA-97-7554	stage iiia
TCGA-95-A4VK	stage iiia
TCGA-05-4389	stage ia
TCGA-71-6725	stage ib
TCGA-55-8091	stage ib
TCGA-IA-A40Y	stage iii
TCGA-G3-A7M6	stage i
TCGA-DD-A4NE	stage iiia
TCGA-GJ-A6C0	stage ii
TCGA-CC-A3MB	stage iiia
TCGA-DD-A118	stage ii
TCGA-DD-A4NI	stage ii
TCGA-DD-A11D	stage i
TCGA-DD-A11A	stage i
TCGA-DD-A1ED	stage i
TCGA-BQ-5888	stage i
TCGA-MH-A562	stage i
TCGA-BQ-5876	stage i
TCGA-DZ-6132	stage i
TCGA-MH-A55Z	stage i
TCGA-A4-8517	stage i
TCGA-F4-6806	stage i
TCGA-D5-5539	stage iiia
TCGA-AA-3812	stage iia
TCGA-AA-3952	stage iiic
TCGA-DM-A285	stage iv
TCGA-CM-4748	stage iiib
TCGA-AA-A00D	stage i
TCGA-AA-A02Y	stage i
TCGA-FY-A3R6	stage iva
TCGA-DD-A3A8	stage ii
TCGA-NI-A4U2	stage iiia
TCGA-HP-A5MZ	stage i
TCGA-DD-A3A4	stage iiia
TCGA-G3-A3CJ	stage ii
TCGA-DD-A73D	stage ii
TCGA-ED-A66Y	stage iiia
TCGA-DD-A39Y	stage i
TCGA-DD-A4NG	stage iiia
TCGA-MI-A75G	stage ii
TCGA-MH-A561	stage i
TCGA-HE-A5NI	stage i
TCGA-A4-7996	stage i
TCGA-BQ-7061	stage i
TCGA-KV-A6GE	stage i
TCGA-HE-A5NF	stage i
TCGA-BQ-7048	stage iii
TCGA-86-8278	stage iib
TCGA-86-A4P7	stage ib
TCGA-55-7816	stage iv
TCGA-49-6745	stage iiia
TCGA-97-7552	stage ib
TCGA-55-7725	stage ia
TCGA-86-8671	stage iib
TCGA-67-3774	stage ib
TCGA-55-6981	stage iiia
TCGA-91-6828	stage ia
TCGA-55-7227	stage iiia
TCGA-49-4510	stage iib
TCGA-GL-7773	stage i
TCGA-BQ-5880	stage iii
TCGA-B1-5398	stage iii
TCGA-MH-A560	stage i
TCGA-BQ-7049	stage i
TCGA-B1-A654	stage i
TCGA-A4-8310	stage iii
TCGA-BC-A69H	stage ii
TCGA-RC-A7SF	stage i
TCGA-G3-A5SK	stage i
TCGA-DD-A1EI	stage i
TCGA-ED-A7PX	stage ii
TCGA-69-7973	stage ib
TCGA-DJ-A3UX	stage i
TCGA-EM-A4FM	stage iva
TCGA-BJ-A3EZ	stage iva
TCGA-EL-A3CR	stage iii
TCGA-EM-A3AN	stage i
TCGA-EL-A3CX	stage i
TCGA-E8-A415	stage i
TCGA-EL-A3D0	stage iii
TCGA-DJ-A3UP	stage i
TCGA-BJ-A0ZC	stage i
TCGA-FY-A3R9	stage i
TCGA-CE-A3MD	stage i
TCGA-DJ-A13O	stage i
TCGA-BJ-A28Z	stage iii
TCGA-EL-A3CM	stage iii
TCGA-50-6595	stage iiia
TCGA-75-5125	stage iib
TCGA-05-4432	stage iib
TCGA-55-A493	stage ib
TCGA-L6-A4EU	stage iii
TCGA-EL-A4K0	stage i
TCGA-EL-A3GP	stage iii
TCGA-EL-A3TB	stage iii
TCGA-FK-A3SG	stage i
TCGA-D7-6527	stage ii
TCGA-BR-6801	stage iia
TCGA-BR-8077	stage iiib
TCGA-D7-6524	stage ii
TCGA-CD-5801	stage iiia
TCGA-22-4595	stage iiia
TCGA-21-1081	stage iib
TCGA-37-3789	stage ib
TCGA-66-2742	stage iv
TCGA-60-2724	stage iiia
TCGA-37-3783	stage iiia
TCGA-BJ-A0Z3	stage i
TCGA-DJ-A4UW	stage i
TCGA-BJ-A28T	stage i
TCGA-ET-A39K	stage iii
TCGA-DJ-A1QN	stage i
TCGA-BJ-A0Z2	stage ivc
TCGA-EM-A3FL	stage i
TCGA-34-5928	stage iib
TCGA-22-4601	stage iiia
TCGA-21-5784	stage ib
TCGA-AG-4008	stage iia
TCGA-DC-5869	stage iiib
TCGA-DC-6154	stage iva
TCGA-EI-6882	stage iia
TCGA-CI-6619	stage iv
TCGA-AG-3593	stage iia
TCGA-CI-6623	stage i
TCGA-DY-A1DG	stage iva
TCGA-66-2789	stage iiib
TCGA-22-5489	stage ia
TCGA-BC-A216	stage iiia
TCGA-DD-A4NF	stage i
TCGA-DD-A73G	stage i
TCGA-DD-A3A5	stage iii
TCGA-QA-A7B7	stage ii
TCGA-G7-6789	stage iv
TCGA-G7-6797	stage iii
TCGA-A4-7997	stage i
TCGA-BR-8369	stage iiib
TCGA-CG-4304	stage ib
TCGA-CD-8529	stage iv
TCGA-F1-A448	stage iiib
TCGA-CG-4466	stage ib
TCGA-HU-A4GF	stage iia
TCGA-BR-6458	stage iib
TCGA-CG-4305	stage ii
TCGA-PJ-A5Z8	stage i
TCGA-60-2723	stage ib
TCGA-34-2596	stage iib
TCGA-66-2756	stage iiib
TCGA-F1-6874	stage ib
TCGA-DD-A4NN	stage i
TCGA-G3-A25Z	stage i
TCGA-UB-A7MB	stage ii
TCGA-DD-A3A6	stage ii
TCGA-DD-A73A	stage i
TCGA-FV-A4ZQ	stage i
TCGA-BW-A5NO	stage iiia
TCGA-IN-7806	stage iib
TCGA-BR-4279	stage ii
TCGA-BR-7957	stage iv
TCGA-HU-A4G3	stage iib
TCGA-HU-A4H6	stage iiia
TCGA-EL-A3GR	stage i
TCGA-EL-A3H4	stage iva
TCGA-EM-A4FR	stage i
TCGA-EM-A2OY	stage ii
TCGA-DO-A2HM	stage iva
TCGA-DO-A1K0	stage i
TCGA-BJ-A28X	stage i
TCGA-BJ-A0ZG	stage i
TCGA-KS-A4IB	stage i
TCGA-BJ-A3PU	stage iii
TCGA-ET-A3DR	stage i
TCGA-EL-A4KD	stage i
TCGA-EL-A3H8	stage i
TCGA-E8-A436	stage iva
TCGA-FY-A3W9	stage ii
TCGA-EM-A2OW	stage i
TCGA-DJ-A3UQ	stage iii
TCGA-BJ-A3F0	stage i
TCGA-EM-A4G1	stage i
TCGA-DJ-A1QQ	stage i
TCGA-BJ-A0YZ	stage ii
TCGA-ET-A3DO	stage i
TCGA-EL-A3ZK	stage i
TCGA-DO-A1JZ	stage i
TCGA-EI-6884	stage iiia
TCGA-AG-3605	stage iv
TCGA-BT-A2LD	stage iv
TCGA-FD-A3N5	stage ii
TCGA-CU-A3YL	stage iii
TCGA-FD-A3SL	stage iv
TCGA-GV-A40G	stage ii
TCGA-CK-6746	stage iib
TCGA-AA-A022	stage ii
TCGA-CM-6163	stage i
TCGA-WS-AB45	stage iia
TCGA-AA-3673	stage ii
TCGA-CD-8528	stage iiia
TCGA-BR-8683	stage iiib
TCGA-BR-8485	stage iiic
TCGA-F5-6814	stage iia
TCGA-AG-A01Y	stage ii
TCGA-D5-6529	stage iia
TCGA-CK-4947	stage iiib
TCGA-A6-5666	stage iic
TCGA-AA-A00W	stage i
TCGA-A6-6649	stage iiib
TCGA-CG-4477	stage ib
TCGA-FP-A4BF	stage iiia
TCGA-BW-A5NQ	stage i
TCGA-G3-A5SJ	stage i
TCGA-G3-A25U	stage i
TCGA-UB-A7MF	stage iiia
TCGA-BR-6565	stage iib
TCGA-HJ-7597	stage ib
TCGA-BR-6563	stage iib
TCGA-BT-A20T	stage iv
TCGA-DK-A3IN	stage iii
TCGA-DK-A3IU	stage ii
TCGA-FD-A3B5	stage iv
TCGA-FD-A3B3	stage iii
TCGA-G2-A2EJ	stage ii
TCGA-BT-A20X	stage iv
TCGA-C4-A0F7	stage iv
TCGA-CF-A3MF	stage iii
TCGA-AD-6548	stage i
TCGA-QG-A5Z1	stage iiib
TCGA-BR-8361	stage iiic
TCGA-BR-7958	stage iiib
TCGA-BR-8367	stage iiib
TCGA-CG-4437	stage ii
TCGA-AG-3599	stage i
TCGA-G5-6235	stage iiib
TCGA-EI-6508	stage iiib
TCGA-AG-3725	stage iii
TCGA-39-5024	stage iiia
TCGA-66-2786	stage ia
TCGA-21-5787	stage iiia
TCGA-BR-A4CS	stage iiic
TCGA-BR-A4IV	stage iiib
TCGA-BR-8679	stage ib
TCGA-D7-8570	stage iiib
TCGA-33-4566	stage ib
TCGA-AG-3882	stage i
TCGA-AG-A016	stage iv
TCGA-EI-6511	stage iiib
TCGA-DC-4745	stage iiib
TCGA-AG-3731	stage iv
TCGA-AF-4110	stage iva
TCGA-BR-6456	stage iib
TCGA-D7-8575	stage iiia
TCGA-BR-8289	stage iv
TCGA-D7-8574	stage iiia
TCGA-BR-6454	stage iia
TCGA-BR-7196	stage iv
TCGA-BR-8372	stage iiic
TCGA-FE-A22Z	stage iva
TCGA-H2-A3RI	stage i
TCGA-H2-A2K9	stage i
TCGA-IM-A3U3	stage i
TCGA-EL-A4KH	stage i
TCGA-DJ-A2PN	stage i
TCGA-FY-A3I4	stage i
TCGA-EM-A1CT	stage iva
TCGA-FY-A3BL	stage i
TCGA-BJ-A0Z9	stage iii
TCGA-39-5027	stage ib
TCGA-BP-4766	stage i
TCGA-B0-5084	stage iv
TCGA-B0-5100	stage iii
TCGA-AF-3911	stage iiic
TCGA-D7-A4YX	stage iib
TCGA-ET-A39J	stage i
TCGA-EM-A2P0	stage i
TCGA-DK-A2HX	stage iv
TCGA-CF-A3MI	stage ii
TCGA-G2-A3IB	stage ii
TCGA-DK-A3WW	stage iii
TCGA-DK-A3WX	stage iii
TCGA-BT-A20Q	stage iv
TCGA-DD-A39V	stage ii
TCGA-BC-A3KG	stage ii
TCGA-MI-A75C	stage i
TCGA-FV-A2QQ	stage i
TCGA-UB-A7ME	stage i
TCGA-K7-A5RG	stage i
TCGA-K7-A6G5	stage i
TCGA-G3-A6UC	stage iiib
TCGA-66-2754	stage iiia
TCGA-66-2785	stage ib
TCGA-37-4133	stage iiia
TCGA-22-4613	stage ia
TCGA-33-4583	stage ia
TCGA-22-5492	stage iiia
TCGA-56-5897	stage ia
TCGA-21-1071	stage ib
TCGA-BR-8296	stage iiic
TCGA-HU-A4GQ	stage iiic
TCGA-DM-A1D0	stage iia
TCGA-CA-6717	stage iia
TCGA-CM-6678	stage iva
TCGA-AA-3821	stage i
TCGA-CM-4744	stage i
TCGA-CK-4951	stage iia
TCGA-AY-4070	stage iiic
TCGA-AA-3819	stage iia
TCGA-D5-5541	stage iiib
TCGA-CM-6161	stage i
TCGA-NH-A50T	stage iia
TCGA-DM-A28C	stage iia
TCGA-DM-A1D7	stage iia
TCGA-AA-3532	stage iia
TCGA-CA-5255	stage iia
TCGA-AA-3494	stage iv
TCGA-D5-6932	stage iia
TCGA-AZ-6608	stage iiia
TCGA-CM-6680	stage iiib
TCGA-AA-A004	stage iia
TCGA-CK-5916	stage i
TCGA-AA-3850	stage i
TCGA-CK-6748	stage iv
TCGA-CM-4751	stage iiib
TCGA-CM-6168	stage iia
TCGA-EI-6881	stage iiia
TCGA-EI-6514	stage iia
TCGA-AG-3894	stage iia
TCGA-B0-5077	stage i
TCGA-B0-4817	stage iii
TCGA-BP-4163	stage iii
TCGA-A3-3373	stage i
TCGA-CZ-5458	stage iii
TCGA-BP-4790	stage i
TCGA-BP-4804	stage i
TCGA-BP-4995	stage i
TCGA-CZ-4857	stage iv
TCGA-B0-5107	stage iv
TCGA-BP-4781	stage i
TCGA-A3-3326	stage i
TCGA-CJ-5671	stage i
TCGA-AK-3456	stage ii
TCGA-AA-3555	stage iia
TCGA-AY-6386	stage iiib
TCGA-F4-6463	stage iia
TCGA-CM-6679	stage iia
TCGA-NH-A6GC	stage ivb
TCGA-AA-A02J	stage iv
TCGA-AA-3956	stage iia
TCGA-AA-3672	stage iii
TCGA-AA-3986	stage i
TCGA-AA-A01S	stage iii
TCGA-QG-A5Z2	stage i
TCGA-AA-3831	stage iia
TCGA-AA-A017	stage iia
TCGA-D5-6920	stage iia
TCGA-CM-5341	stage iiia
TCGA-K7-A5RF	stage i
TCGA-EP-A2KC	stage i
TCGA-CC-5260	stage iiic
TCGA-DD-A1EL	stage ii
TCGA-CC-A7IJ	stage ii
TCGA-UB-A7MD	stage i
TCGA-DD-A1EJ	stage iiic
TCGA-DD-A4NB	stage i
TCGA-ED-A4XI	stage ii
TCGA-ED-A459	stage ii
TCGA-ED-A7PZ	stage ii
TCGA-BW-A5NP	stage iv
TCGA-DD-A73F	stage i
TCGA-DD-A73C	stage iiia
TCGA-DD-A4NQ	stage ii
TCGA-DD-A115	stage iiia
TCGA-CJ-4887	stage iv
TCGA-CJ-5683	stage i
TCGA-B8-5164	stage iii
TCGA-CJ-4640	stage iii
TCGA-BP-4158	stage i
TCGA-B0-4710	stage iii
TCGA-BP-4355	stage iii
TCGA-BP-5170	stage i
TCGA-CZ-5986	stage i
TCGA-B0-5399	stage i
TCGA-BP-5186	stage i
TCGA-B0-4848	stage iii
TCGA-B0-5696	stage iii
TCGA-66-2765	stage ib
TCGA-CZ-4854	stage i
TCGA-B0-5697	stage i
TCGA-B0-5402	stage iv
TCGA-B2-4102	stage i
TCGA-B0-5109	stage iii
TCGA-B0-4700	stage iv
TCGA-93-A4JP	stage iv
TCGA-44-7667	stage iib
TCGA-L9-A743	stage iia
TCGA-78-7166	stage iib
TCGA-49-4506	stage iib
TCGA-50-5044	stage iiib
TCGA-86-A4JF	stage iib
TCGA-97-7937	stage ib
TCGA-44-2661	stage ia
TCGA-AK-3436	stage iv
TCGA-BP-4962	stage ii
TCGA-BP-5189	stage i
TCGA-B0-5098	stage i
TCGA-BP-4341	stage iii
TCGA-CJ-4893	stage i
TCGA-B8-5550	stage iii
TCGA-BP-4991	stage i
TCGA-B0-4713	stage iii
TCGA-B0-5120	stage i
TCGA-BP-4961	stage i
TCGA-B0-5088	stage i
TCGA-CW-6087	stage iv
TCGA-CJ-4916	stage iii
TCGA-BP-4993	stage i
TCGA-CJ-5682	stage iv
TCGA-BJ-A2N8	stage i
TCGA-FE-A232	stage i
TCGA-EM-A4FQ	stage i
TCGA-EM-A22M	stage i
TCGA-FD-A3B8	stage ii
TCGA-BT-A20R	stage iv
TCGA-DK-A3IQ	stage iii
TCGA-BT-A42C	stage ii
TCGA-G2-A2EF	stage ii
TCGA-DM-A0XD	stage iia
TCGA-G4-6317	stage iiic
TCGA-AA-3949	stage iiib
TCGA-CA-5797	stage iia
TCGA-D5-6531	stage iia
TCGA-AD-6899	stage iiic
TCGA-A6-5659	stage i
TCGA-AY-6196	stage iiic
TCGA-D5-7000	stage i
TCGA-CJ-4634	stage i
TCGA-BP-4974	stage iv
TCGA-CJ-5680	stage iv
TCGA-BP-4787	stage iv
TCGA-B2-4101	stage ii
TCGA-CJ-5675	stage ii
TCGA-BP-4989	stage iii
TCGA-AK-3431	stage ii
TCGA-B0-5083	stage i
TCGA-B0-5117	stage i
TCGA-BP-5178	stage iv
TCGA-BP-4759	stage i
TCGA-B0-4690	stage iv
TCGA-CJ-5672	stage i
TCGA-AS-3777	stage i
TCGA-CJ-4895	stage iv
TCGA-A3-3311	stage i
TCGA-BP-5194	stage i
TCGA-BP-5184	stage i
TCGA-B0-5705	stage i
TCGA-BP-4770	stage iv
TCGA-BP-4352	stage iv
TCGA-B0-4847	stage iv
TCGA-BP-4983	stage iii
TCGA-CZ-5460	stage iv
TCGA-BP-4985	stage iii
TCGA-BP-4807	stage i
TCGA-B0-5713	stage iii
TCGA-A3-3374	stage i
TCGA-BP-5008	stage i
TCGA-B0-5081	stage iii
TCGA-BP-4765	stage i
TCGA-CZ-5467	stage iii
TCGA-BP-4347	stage iii
TCGA-CZ-5464	stage iv
TCGA-B0-5701	stage iii
TCGA-BP-4162	stage i
TCGA-B4-5844	stage ii
TCGA-BP-4967	stage iii
TCGA-CZ-4866	stage i
TCGA-A3-3380	stage i
TCGA-CJ-4636	stage iii
TCGA-CZ-5987	stage iv
TCGA-B0-4843	stage iii
TCGA-BP-4761	stage iii
TCGA-CJ-6032	stage ii
TCGA-B8-4621	stage i
TCGA-B0-4718	stage iii
TCGA-BP-4159	stage i
TCGA-CJ-4918	stage iv
TCGA-F5-6863	stage iiib
TCGA-AF-5654	stage i
TCGA-AG-3887	stage iia
TCGA-B2-5641	stage i
TCGA-BP-4176	stage i
TCGA-A3-3357	stage ii
TCGA-B0-5812	stage i
TCGA-CJ-4874	stage i
TCGA-CJ-5676	stage iii
TCGA-CW-6093	stage i
TCGA-BP-4161	stage i
TCGA-D5-6924	stage iia
TCGA-AZ-4615	stage iiib
TCGA-AA-3531	stage iia
TCGA-CK-5912	stage i
TCGA-G4-6586	stage iia
TCGA-F4-6569	stage i
TCGA-AA-A00K	stage iia
TCGA-AA-3522	stage iia
TCGA-AA-3527	stage iia
TCGA-G4-6625	stage iia
TCGA-G4-6628	stage i
TCGA-AA-A00E	stage iia
TCGA-AA-3544	stage i
TCGA-AA-3856	stage iia
TCGA-AA-A01X	stage iii
TCGA-G4-6294	stage iv
TCGA-AZ-5403	stage ii
TCGA-BR-6452	stage iia
TCGA-HU-A4G9	stage ia
TCGA-CD-5800	stage ii
TCGA-IP-7968	stage iiib
TCGA-21-1077	stage iib
TCGA-93-7347	stage ia
TCGA-67-6217	stage iia
TCGA-18-3407	stage ib
TCGA-KR-A7K0	stage i
TCGA-CC-5258	stage ii
TCGA-DD-A4NP	stage i
TCGA-DD-A3A3	stage i
TCGA-DD-A3A2	stage i
TCGA-G3-A3CH	stage iiia
TCGA-CC-A5UE	stage iiib
TCGA-EM-A2CP	stage i
TCGA-DJ-A1QF	stage ii
TCGA-FE-A3PB	stage i
TCGA-FE-A233	stage i
TCGA-EL-A3CO	stage iii
TCGA-DJ-A13U	stage iii
TCGA-EM-A2CJ	stage i
TCGA-EL-A3GS	stage i
TCGA-BJ-A0ZA	stage ii
TCGA-EM-A22K	stage iva
TCGA-FE-A23A	stage i
TCGA-IM-A3ED	stage i
TCGA-EL-A3N3	stage ii
TCGA-ET-A3DP	stage i
TCGA-L6-A4ET	stage ivc
TCGA-DJ-A4UL	stage i
TCGA-DJ-A2Q3	stage iii
TCGA-EM-A3AO	stage iva
TCGA-FY-A40K	stage i
TCGA-J8-A3YE	stage i
TCGA-EM-A3FO	stage i
TCGA-EM-A4FO	stage i
TCGA-IM-A3EB	stage i
TCGA-DJ-A4UP	stage i
TCGA-EM-A22Q	stage i
TCGA-E8-A242	stage iii
TCGA-CE-A27D	stage i
TCGA-EL-A3GZ	stage i
TCGA-L6-A4EP	stage i
TCGA-H2-A3RH	stage i
TCGA-EL-A4JW	stage i
TCGA-ET-A2N4	stage iii
TCGA-DJ-A2Q6	stage i
TCGA-EL-A4JV	stage i
TCGA-E8-A44K	stage i
TCGA-EL-A3GO	stage i
TCGA-EL-A3H1	stage i
TCGA-CE-A485	stage i
TCGA-FK-A3SH	stage iii
TCGA-EM-A22P	stage iva
TCGA-DJ-A4UT	stage i
TCGA-A6-6654	stage iiib
TCGA-G4-6311	stage iii
TCGA-A6-A566	stage iiib
TCGA-AY-A8YK	stage iva
TCGA-AA-A02E	stage iv
TCGA-39-5016	stage iia
TCGA-34-5236	stage iib
TCGA-AA-A01I	stage i
TCGA-A6-A565	stage iiic
TCGA-D5-6538	stage iiib
TCGA-AA-3939	stage iia
TCGA-AA-3553	stage i
TCGA-QG-A5YV	stage iiic
TCGA-85-6560	stage iia
TCGA-37-5819	stage iiia
TCGA-18-3408	stage ib
TCGA-46-3765	stage ia
TCGA-CM-6676	stage i
TCGA-AA-3514	stage i
TCGA-G4-6299	stage iiic
TCGA-CM-6167	stage iiic
TCGA-F4-6807	stage iiic
TCGA-D5-6922	stage iiia
TCGA-AA-3973	stage iv
TCGA-A6-5657	stage iiib
TCGA-AA-A01G	stage iia
TCGA-AA-3680	stage iv
TCGA-A6-4105	stage iia
TCGA-AA-3877	stage i
TCGA-AZ-4616	stage iv
TCGA-AA-3520	stage ii
TCGA-CM-5349	stage iia
TCGA-EM-A22L	stage i
TCGA-EL-A3GW	stage i
TCGA-EM-A1YA	stage ii
TCGA-EM-A1YD	stage ii
TCGA-MK-A4N9	stage i
TCGA-EL-A3CT	stage iva
TCGA-FY-A3RA	stage i
TCGA-BJ-A45F	stage i
TCGA-DE-A0Y3	stage ivc
TCGA-J8-A3NZ	stage iii
TCGA-NJ-A4YP	stage ib
TCGA-05-4410	stage ib
TCGA-75-6214	stage iiia
TCGA-38-4625	stage ib
TCGA-05-4426	stage ib
TCGA-49-AARE	stage ia
TCGA-38-4627	stage iia
TCGA-78-7158	stage iiib
TCGA-78-8655	stage ia
TCGA-78-7535	stage ib
TCGA-44-5645	stage ia
TCGA-62-A46P	stage ib
TCGA-78-7159	stage ia
TCGA-75-5146	stage ib
TCGA-38-4629	stage iib
TCGA-95-7948	stage ib
TCGA-75-6212	stage iib
TCGA-95-7039	stage iib
TCGA-L9-A8F4	stage ib
TCGA-66-2768	stage iib
TCGA-34-2600	stage ia
TCGA-66-2734	stage ib
TCGA-22-5491	stage ia
TCGA-86-8055	stage iia
TCGA-55-8206	stage ia
TCGA-S2-AA1A	stage ia
TCGA-97-7938	stage ia
TCGA-44-3398	stage ia
TCGA-44-7671	stage ib
TCGA-49-4488	stage ia
TCGA-78-7150	stage iib
TCGA-97-8547	stage iiia
TCGA-50-5936	stage iiia
TCGA-55-8511	stage ib
TCGA-50-8457	stage ia
TCGA-44-3917	stage ib
TCGA-49-4494	stage iiia
TCGA-44-6147	stage ia
TCGA-MP-A4T6	stage iiia
TCGA-J2-A4AG	stage ia
TCGA-J2-8194	stage iib
TCGA-MP-A4SY	stage iib
TCGA-50-5049	stage ia
TCGA-55-8085	stage ia
TCGA-78-7154	stage iiia
TCGA-62-A46S	stage ib
TCGA-G3-A7M5	stage i
TCGA-CC-A7IG	stage ii
TCGA-AD-6895	stage iiib
TCGA-DJ-A2Q1	stage i
TCGA-FK-A3SD	stage i
TCGA-DJ-A3UN	stage i
TCGA-ET-A25K	stage i
TCGA-EL-A3CZ	stage i
TCGA-E8-A44M	stage i
TCGA-BJ-A2NA	stage iii
TCGA-EL-A3ZT	stage i
TCGA-EL-A3D5	stage i
TCGA-EL-A4K6	stage iv
TCGA-DJ-A3US	stage i
TCGA-DJ-A2PW	stage iii
TCGA-EM-A3AI	stage ii
TCGA-UB-A7MC	stage iiia
TCGA-51-4080	stage iiib
TCGA-22-5472	stage ib
TCGA-21-1078	stage ib
TCGA-33-4532	stage ib
TCGA-66-2773	stage ib
TCGA-39-5021	stage ib
TCGA-FV-A495	stage ii
TCGA-EL-A3TA	stage i
TCGA-EM-A3AQ	stage i
TCGA-EL-A3H5	stage iva
TCGA-ET-A3DS	stage i
TCGA-ET-A3DU	stage i
TCGA-CJ-6027	stage i
TCGA-CJ-6031	stage i
TCGA-BP-4338	stage i
TCGA-CZ-5454	stage iv
TCGA-CJ-5686	stage i
TCGA-BP-5168	stage i
TCGA-CZ-5456	stage ii
TCGA-B0-5400	stage iii
TCGA-EU-5904	stage i
TCGA-CZ-5989	stage ii
TCGA-BP-4760	stage i
TCGA-BP-4756	stage i
TCGA-BP-4337	stage iii
TCGA-AK-3429	stage ii
TCGA-BP-4346	stage iii
TCGA-BP-4968	stage i
TCGA-BP-4801	stage i
TCGA-AK-3434	stage i
TCGA-CJ-4901	stage iii
TCGA-BP-4777	stage i
TCGA-BP-4326	stage i
TCGA-66-2771	stage iib
TCGA-56-1622	stage ib
TCGA-39-5030	stage iiia
TCGA-70-6723	stage iia
TCGA-22-4593	stage iia
TCGA-60-2707	stage ib
TCGA-AZ-4315	stage iia
TCGA-AA-3667	stage i
TCGA-F4-6854	stage iia
TCGA-AA-3815	stage iia
TCGA-AA-3509	stage ii
TCGA-DM-A0XF	stage iiic
TCGA-AA-3710	stage iia
TCGA-AA-A00U	stage iiib
TCGA-AY-A54L	stage i
TCGA-AA-3854	stage i
TCGA-A6-A567	stage iv
TCGA-AZ-5407	stage i
TCGA-CM-6171	stage i
TCGA-66-2757	stage ia
TCGA-60-2709	stage ib
TCGA-18-3410	stage iib
TCGA-43-3920	stage ib
TCGA-18-3411	stage iiia
TCGA-60-2721	stage ib
TCGA-66-2792	stage iib
TCGA-DD-A4NV	stage iiia
TCGA-KR-A7K7	stage ii
TCGA-DD-A4NH	stage iiib
TCGA-FV-A3I1	stage ii
TCGA-FV-A23B	stage ii
TCGA-75-6203	stage iiia
TCGA-78-7162	stage ia
TCGA-49-4507	stage iiia
TCGA-75-7030	stage iib
TCGA-49-6743	stage iiia
TCGA-55-7726	stage ia
TCGA-05-4396	stage iiib
TCGA-55-6978	stage iia
TCGA-MP-A4TC	stage iiia
TCGA-MP-A4TK	stage iib
TCGA-MP-A4TH	stage ia
TCGA-73-4659	stage iiia
TCGA-62-A46O	stage ib
TCGA-97-A4M5	stage ia
TCGA-64-1680	stage iv
TCGA-53-7626	stage iia
TCGA-50-5068	stage iib
TCGA-CJ-4899	stage i
TCGA-CJ-4868	stage iv
TCGA-B0-4815	stage iii
TCGA-CJ-4878	stage iii
TCGA-AK-3455	stage iii
TCGA-B0-5096	stage iii
TCGA-A3-3351	stage ii
TCGA-CZ-5452	stage ii
TCGA-BP-5004	stage i
TCGA-BP-4797	stage iii
TCGA-CZ-5457	stage iii
TCGA-BP-5173	stage i
TCGA-BP-5201	stage iv
TCGA-B0-5691	stage i
TCGA-DV-5576	stage i
TCGA-91-A4BC	stage iia
TCGA-86-A4D0	stage iia
TCGA-MP-A4TA	stage ia
TCGA-91-6829	stage ib
TCGA-97-A4M3	stage ia
TCGA-44-6777	stage ib
TCGA-78-7542	stage ib
TCGA-BR-8676	stage iiib
TCGA-B0-5116	stage iii
TCGA-CJ-4875	stage iv
TCGA-B0-4707	stage iii
TCGA-B0-5694	stage iii
TCGA-CJ-4637	stage iv
TCGA-B0-5099	stage iii
TCGA-B2-5635	stage i
TCGA-CZ-5466	stage iii
TCGA-AK-3461	stage i
TCGA-AA-3855	stage i
TCGA-E3-A3E2	stage i
TCGA-ET-A25O	stage i
TCGA-DJ-A3UY	stage i
TCGA-EM-A2CN	stage ivc
TCGA-EL-A3GV	stage iii
TCGA-DJ-A2Q5	stage iva
TCGA-BJ-A4O9	stage ii
TCGA-DJ-A3VM	stage ii
TCGA-EM-A3FJ	stage i
TCGA-ET-A3BV	stage iii
TCGA-DE-A0Y2	stage i
TCGA-ET-A25I	stage i
TCGA-EM-A2P2	stage iii
TCGA-ET-A39M	stage i
TCGA-CM-6170	stage i
TCGA-AA-3846	stage iia
TCGA-QL-A97D	stage i
TCGA-RU-A8FL	stage iiib
TCGA-G4-6322	stage iiib
TCGA-CM-6165	stage iia
TCGA-AY-6197	stage iia
TCGA-A6-2681	stage iia
TCGA-D5-5540	stage iia
TCGA-AA-A01D	stage iiic
TCGA-AA-3663	stage ii
TCGA-AA-3506	stage i
TCGA-AA-3684	stage iv
TCGA-AA-3947	stage iib
TCGA-CK-4950	stage iiib
TCGA-CM-6166	stage i
TCGA-AY-5543	stage iva
TCGA-AA-3972	stage iv
TCGA-AZ-6598	stage ii
TCGA-AA-A00J	stage iiib
TCGA-AD-A5EJ	stage iia
TCGA-AA-3692	stage iv
TCGA-CA-6715	stage iiib
TCGA-G4-6626	stage iia
TCGA-CM-6677	stage iia
TCGA-AZ-4323	stage iv
TCGA-CM-6164	stage iia
TCGA-DM-A1D4	stage iia
TCGA-NH-A6GB	stage iiic
TCGA-D5-6898	stage i
TCGA-G4-6307	stage iiib
TCGA-A6-2683	stage iv
TCGA-A6-6140	stage iia
TCGA-B8-5165	stage i
TCGA-B0-4706	stage iii
TCGA-18-5595	stage ib
TCGA-66-2782	stage iib
TCGA-56-6545	stage ib
TCGA-22-0944	stage ib
TCGA-18-3416	stage iib
TCGA-CJ-4641	stage iv
TCGA-CJ-4889	stage i
TCGA-AK-3465	stage i
TCGA-AK-3425	stage i
TCGA-AS-3778	stage i
TCGA-BP-4999	stage i
TCGA-G3-A25Y	stage i
TCGA-EP-A2KA	stage iiia
TCGA-BD-A3EP	stage i
TCGA-DD-A11C	stage i
TCGA-DD-A73E	stage i
TCGA-ED-A5KG	stage ii
TCGA-DD-A39Z	stage ii
TCGA-CC-A7IF	stage iiia
TCGA-CC-A7II	stage iiia
TCGA-PD-A5DF	stage iiib
TCGA-CC-5259	stage iiic
TCGA-66-2758	stage ib
TCGA-UB-A7MA	stage ii
TCGA-LG-A6GG	stage ii
TCGA-BC-A3KF	stage i
TCGA-DD-A1EF	stage i
TCGA-ED-A82E	stage iiia
TCGA-ED-A7XO	stage iiia
TCGA-DD-A4NO	stage i
TCGA-DD-A116	stage iiia
TCGA-A6-A56B	stage iiib
TCGA-ED-A7PY	stage ii
TCGA-BC-A217	stage ii
TCGA-RG-A7D4	stage ii
TCGA-ES-A2HT	stage i
TCGA-18-4086	stage ib
TCGA-G3-A25V	stage i
TCGA-G3-A3CK	stage i
TCGA-BC-A10X	stage iiia
TCGA-DD-A4NS	stage i
TCGA-BP-5001	stage i
TCGA-DV-5574	stage i
TCGA-B0-5075	stage iii
TCGA-DJ-A2QC	stage ii
TCGA-DE-A3KN	stage iva
TCGA-EL-A3ZR	stage ii
TCGA-HU-A4HD	stage iiia
TCGA-AA-A01T	stage iii
TCGA-A6-5661	stage iia
TCGA-DM-A0X9	stage iia
TCGA-AA-3552	stage iiic
TCGA-D5-6929	stage iv
TCGA-AA-3488	stage iv
TCGA-G4-6293	stage iii
TCGA-A6-6653	stage i
TCGA-AA-A010	stage iib
TCGA-G4-6303	stage iv
TCGA-AA-3811	stage iii
TCGA-3L-AA1B	stage i
TCGA-A3-3365	stage i
TCGA-AA-A02K	stage iv
TCGA-A6-2671	stage iv
TCGA-66-2788	stage ib
TCGA-63-6202	stage iia
TCGA-60-2719	stage ib
TCGA-33-6737	stage iiia
TCGA-21-1070	stage iiia
TCGA-66-2763	stage ib
TCGA-FY-A3NM	stage iii
TCGA-ET-A39P	stage iii
TCGA-BJ-A0ZJ	stage i
TCGA-BJ-A45E	stage i
TCGA-EM-A4FV	stage i
TCGA-DJ-A3UR	stage iii
TCGA-DE-A0XZ	stage iii
TCGA-DJ-A13X	stage iii
TCGA-FE-A3PD	stage i
TCGA-FY-A3R7	stage iii
TCGA-ET-A3BN	stage i
TCGA-EL-A3CW	stage iii
TCGA-63-5131	stage iib
TCGA-39-5022	stage ib
TCGA-G3-A7M7	stage i
TCGA-DD-A1EG	stage i
TCGA-DJ-A2PO	stage i
TCGA-DJ-A13T	stage i
TCGA-EL-A3ZQ	stage ii
TCGA-EL-A3T6	stage i
TCGA-ET-A40S	stage ii
TCGA-EM-A2P1	stage i
TCGA-DJ-A13V	stage i
TCGA-EM-A1YE	stage ii
TCGA-DJ-A3V7	stage iii
TCGA-E3-A3DZ	stage iii
TCGA-DJ-A1QI	stage ii
TCGA-EL-A3GX	stage i
TCGA-EM-A22N	stage i
TCGA-DJ-A2PS	stage i
TCGA-EM-A2CK	stage i
TCGA-FY-A3R8	stage iii
TCGA-ET-A3BP	stage i
TCGA-DJ-A2QA	stage iii
TCGA-EM-A3O3	stage iii
TCGA-DJ-A3VE	stage i
TCGA-G4-6588	stage iia
TCGA-AZ-4614	stage iva
TCGA-CW-5585	stage iv
TCGA-BP-4782	stage i
TCGA-CJ-5684	stage iii
TCGA-EV-5901	stage i
TCGA-CJ-4870	stage iii
TCGA-BP-5174	stage i
TCGA-B0-5102	stage i
TCGA-DV-5569	stage i
TCGA-CZ-5451	stage ii
TCGA-B0-4824	stage i
TCGA-B8-5159	stage i
TCGA-CJ-5677	stage iv
TCGA-B0-4836	stage iv
TCGA-CJ-6028	stage iv
TCGA-CJ-4635	stage i
TCGA-B0-4838	stage i
TCGA-B8-5549	stage i
TCGA-CJ-4894	stage iii
TCGA-B0-5692	stage iii
TCGA-B0-5710	stage i
TCGA-BP-4340	stage i
TCGA-CZ-4859	stage i
TCGA-B0-5698	stage i
TCGA-CW-6097	stage iii
TCGA-CJ-4888	stage iv
TCGA-CJ-4920	stage i
TCGA-CZ-5988	stage i
TCGA-DK-A2I2	stage iv
TCGA-GV-A3QF	stage iv
TCGA-AA-3519	stage iii
TCGA-NH-A50V	stage iiib
TCGA-G4-6304	stage iib
TCGA-AA-A024	stage ii
TCGA-AA-3664	stage ii
TCGA-CM-5864	stage i
TCGA-CM-5868	stage iva
TCGA-AD-6888	stage iiib
TCGA-CM-6674	stage iia
TCGA-A6-6782	stage iib
TCGA-HF-7132	stage ii
TCGA-AG-A025	stage i
TCGA-BR-8487	stage iia
TCGA-BR-8589	stage iiib
TCGA-HU-A4GX	stage iiic
TCGA-BR-6453	stage iia
TCGA-BR-8380	stage iiic
TCGA-BR-8483	stage iiia
TCGA-IN-8663	stage iib
TCGA-BR-A44U	stage iiib
TCGA-CG-5717	stage ii
TCGA-GC-A3RB	stage iii
TCGA-BT-A3PH	stage iv
TCGA-C4-A0F1	stage iii
TCGA-BT-A2LB	stage iii
TCGA-CU-A0YO	stage iv
TCGA-G2-A2EC	stage ii
TCGA-DK-A3IV	stage ii
TCGA-CC-5263	stage iiia
TCGA-DD-A1EC	stage i
TCGA-ES-A2HS	stage i
TCGA-EP-A3RK	stage iiia
TCGA-G3-A7M9	stage iiib
TCGA-18-3406	stage ia
TCGA-18-3409	stage ia
TCGA-18-3414	stage iv
TCGA-66-2781	stage ib
TCGA-22-4604	stage iia
TCGA-39-5028	stage iiia
TCGA-66-2787	stage ia
TCGA-56-5898	stage ia
TCGA-CJ-4881	stage iii
TCGA-CJ-4903	stage i
TCGA-B0-5702	stage i
TCGA-BC-A10Z	stage i
TCGA-ED-A66X	stage iiia
TCGA-G3-A5SI	stage ii
TCGA-RC-A7SK	stage i
TCGA-DD-A3A7	stage iiib
TCGA-CC-A3MA	stage iiia
TCGA-FV-A3I0	stage ii
TCGA-DD-A1EK	stage ivb
TCGA-DD-A4NK	stage iiia
TCGA-EP-A12J	stage i
TCGA-CC-A1HT	stage iiia
TCGA-DD-A4NA	stage iiic
TCGA-DD-A11B	stage i
TCGA-FV-A2QR	stage i
TCGA-DD-A113	stage ii
TCGA-KR-A7K8	stage i
TCGA-G3-A5SM	stage ii
TCGA-BQ-5882	stage iii
TCGA-A4-8312	stage i
TCGA-A4-7734	stage i
TCGA-G7-6792	stage i
TCGA-BQ-5892	stage i
TCGA-AL-7173	stage iv
TCGA-DZ-6134	stage i
TCGA-Q2-A5QZ	stage iii
TCGA-BQ-7056	stage iii
TCGA-A4-A48D	stage i
TCGA-GL-A59T	stage i
TCGA-BP-4329	stage iii
TCGA-B0-4697	stage iv
TCGA-BP-4331	stage i
TCGA-B0-4844	stage iv
TCGA-B1-A657	stage i
TCGA-A4-7287	stage i
TCGA-DW-5560	stage i
TCGA-BP-4973	stage iii
TCGA-CG-4306	stage iv
TCGA-BR-A4J8	stage iiib
TCGA-BR-8591	stage iiic
TCGA-D7-6525	stage iiia
TCGA-B7-5818	stage ib
TCGA-F1-6177	stage i
TCGA-BR-6566	stage iia
TCGA-CD-5803	stage ii
TCGA-KV-A6GD	stage i
TCGA-66-2800	stage iiib
TCGA-60-2725	stage ib
TCGA-66-2795	stage iiib
TCGA-D7-A4Z0	stage iib
TCGA-BR-6803	stage iia
TCGA-HU-8602	stage iib
TCGA-D7-6522	stage ib
TCGA-BR-8291	stage iib
TCGA-BR-8690	stage iiib
TCGA-EI-6513	stage iiib
TCGA-AG-4015	stage iia
TCGA-B9-A5W8	stage ii
TCGA-BQ-5893	stage iv
TCGA-DZ-6135	stage i
TCGA-GL-A59R	stage iii
TCGA-BT-A2LA	stage iii
TCGA-FD-A3SJ	stage iv
TCGA-GC-A3I6	stage iii
TCGA-H4-A2HO	stage iii
TCGA-AF-6672	stage iv
TCGA-AG-4022	stage ii
TCGA-AG-3881	stage iia
TCGA-AG-3578	stage iia
TCGA-AG-3901	stage iiib
TCGA-AG-4001	stage iia
TCGA-AG-3893	stage iiib
TCGA-AF-6136	stage iiib
TCGA-CZ-4853	stage i
TCGA-CJ-4902	stage iii
TCGA-B8-4622	stage iv
TCGA-BP-4170	stage i
TCGA-BP-5202	stage iii
TCGA-AK-3450	stage i
TCGA-EU-5906	stage i
TCGA-B0-4839	stage i
TCGA-CJ-4907	stage iii
TCGA-CZ-5463	stage ii
TCGA-D7-8579	stage iib
TCGA-CD-A4MH	stage iia
TCGA-BR-7716	stage iib
TCGA-CD-8531	stage iiia
TCGA-DK-A1A7	stage iv
TCGA-BT-A3PK	stage ii
TCGA-FD-A3SO	stage iv
TCGA-BT-A20U	stage iii
TCGA-DK-A2I4	stage iii
TCGA-FD-A3B7	stage iii
TCGA-DK-A1AG	stage iii
TCGA-HU-A4H2	stage iiib
TCGA-D7-A4YU	stage iiib
TCGA-D7-8573	stage iia
TCGA-BR-8682	stage iib
TCGA-BR-8687	stage iiic
TCGA-BP-4775	stage i
TCGA-A3-3370	stage i
TCGA-B0-4819	stage iv
TCGA-B0-5113	stage iii
TCGA-CJ-4869	stage iii
TCGA-BP-4803	stage iii
TCGA-CW-5584	stage iii
TCGA-D7-8578	stage ib
TCGA-CG-4440	stage iv
TCGA-CG-5720	stage ib
TCGA-FP-8631	stage iiia
TCGA-BR-A4CR	stage iiic
TCGA-AG-A020	stage iii
TCGA-AG-4021	stage iv
TCGA-85-6561	stage ib
TCGA-21-1076	stage ib
TCGA-66-2783	stage iiib
TCGA-22-5478	stage ib
TCGA-70-6722	stage iiia
TCGA-39-5029	stage iiia
TCGA-66-2767	stage iiib
TCGA-IA-A40X	stage i
TCGA-G7-7501	stage iii
TCGA-A4-A5DU	stage i
TCGA-BQ-5884	stage i
TCGA-DZ-6133	stage i
TCGA-A4-7583	stage i
TCGA-P4-A5ED	stage i
TCGA-CG-4441	stage iiia
TCGA-CD-A486	stage iia
TCGA-BR-7197	stage ii
TCGA-BR-8080	stage iiic
TCGA-CG-4443	stage ia
TCGA-HU-A4H3	stage iiic
TCGA-CG-4436	stage ib
TCGA-FP-7916	stage iiic
TCGA-BR-8368	stage ib
TCGA-BR-6457	stage iia
TCGA-CG-5723	stage ii
TCGA-A4-8515	stage i
TCGA-BQ-5881	stage i
TCGA-G7-6795	stage i
TCGA-BQ-5878	stage iii
TCGA-P4-A5E6	stage iii
TCGA-BQ-7059	stage i
TCGA-CF-A1HR	stage iii
TCGA-69-7761	stage ib
TCGA-50-5944	stage ia
TCGA-55-7573	stage ia
TCGA-49-4487	stage ia
TCGA-55-6985	stage ib
TCGA-86-8668	stage ia
TCGA-L9-A443	stage ia
TCGA-35-5375	stage iiia
TCGA-BR-8058	stage iiib
TCGA-CD-A48C	stage iib
TCGA-CG-4476	stage iiic
TCGA-66-2759	stage iiia
TCGA-46-6025	stage iib
TCGA-66-2766	stage iiia
TCGA-43-6647	stage iib
TCGA-60-2712	stage iib
TCGA-21-5782	stage ib
TCGA-66-2744	stage iib
TCGA-18-3421	stage ib
TCGA-DK-A1AF	stage iv
TCGA-DK-A2I1	stage ii
TCGA-G2-A2EO	stage iii
TCGA-DK-A1AD	stage iv
TCGA-CU-A0YN	stage iii
TCGA-A4-7915	stage ii
TCGA-A4-8518	stage i
TCGA-HE-7130	stage iii
TCGA-EL-A3MZ	stage iii
TCGA-DE-A4M8	stage iii
TCGA-DJ-A3VL	stage i
TCGA-DJ-A1QD	stage i
TCGA-DJ-A3UO	stage iva
TCGA-E8-A437	stage i
TCGA-DJ-A1QM	stage i
TCGA-EM-A3OB	stage i
TCGA-EM-A3AR	stage i
TCGA-EM-A1CU	stage i
TCGA-EM-A2OZ	stage i
TCGA-BJ-A2N9	stage i
TCGA-E8-A2EA	stage i
TCGA-BJ-A28R	stage i
TCGA-FE-A234	stage i
TCGA-EM-A2CT	stage i
TCGA-FE-A236	stage i
TCGA-BJ-A191	stage i
TCGA-DJ-A2QB	stage iva
TCGA-FE-A231	stage iva
TCGA-BJ-A4O8	stage iii
TCGA-EM-A2OV	stage ii
TCGA-DJ-A2PR	stage i
TCGA-DE-A2OL	stage i
TCGA-DJ-A3VB	stage iii
TCGA-KS-A41J	stage i
TCGA-D7-6815	stage iib
TCGA-BR-4280	stage iii
TCGA-BR-8678	stage ib
TCGA-D7-6520	stage iiia
TCGA-BR-8365	stage iia
TCGA-D7-8576	stage iiib
TCGA-CD-8527	stage ii
TCGA-BR-8484	stage iiia
TCGA-BR-6802	stage iiia
TCGA-BR-4253	stage iiia
TCGA-66-2770	stage ib
TCGA-22-1012	stage ib
TCGA-66-2777	stage ib
TCGA-91-6831	stage ib
TCGA-55-7283	stage iiia
TCGA-86-A456	stage ia
TCGA-J2-A4AE	stage ia
TCGA-55-1596	stage iib
TCGA-91-6835	stage ia
TCGA-49-6767	stage iib
TCGA-AG-3609	stage iiic
TCGA-DC-6683	stage iiib
TCGA-CL-5917	stage iiic
TCGA-AG-A015	stage i
TCGA-AG-3902	stage iia
TCGA-F5-6864	stage iiib
TCGA-AG-A01J	stage iia
TCGA-EI-6883	stage iic
TCGA-DY-A1H8	stage iiia
TCGA-AG-A00H	stage iia
TCGA-HU-A4GU	stage iib
TCGA-BR-6705	stage iiib
TCGA-BR-6455	stage iib
TCGA-CD-5798	stage ii
[truncated: 1,337 more rows]
