# Supplementary material for: Disparity between Inter-Patient Molecular Heterogeneity and Repertoires of Target Drugs Used for Different Types of Cancer in Clinical Oncology
Source: Int J Mol Sci. 2020 Feb 26;21(5):1580. doi: 10.3390/ijms21051580 (PMC7084891; doi:10.3390/ijms21051580)
Supplement: Supplementary file 1 [file ijms-21-01580-s001.zip › ijms-691043-supplementary/Supplementary Table S2.xlsx]

## Sheet: Sheet1
	Stage I, cancer primary site	number of tumor samples				Stage II, cancer primary site	number of tumor samples				Stage III, cancer primary site	number of tumor samples				Stage IV, cancer primary site	number of tumor samples
	Breast	137				Breast	446				Bladder	49				Bladder	45
	Colorectal	104				Colorectal	214				Breast	166				Colorectal	84
	Kidney	300				Kidney	49				Colorectal	176				Kidney	75
	Liver	73				Liver	43				Kidney	149				Thyroid	40
	Lung	277				Lung	119				Liver	54					244
	Thyroid	224				Stomach	84				Lung	94
		1115				Thyroid	42				Stomach	86
							997				Thyroid	81
												855
