# Supplementary material for: Disparity between Inter-Patient Molecular Heterogeneity and Repertoires of Target Drugs Used for Different Types of Cancer in Clinical Oncology
Source: Int J Mol Sci. 2020 Feb 26;21(5):1580. doi: 10.3390/ijms21051580 (PMC7084891; doi:10.3390/ijms21051580)
Supplement: Supplementary file 1 [file ijms-21-01580-s001.zip › ijms-691043-supplementary/Supplementary Table S4.csv]

	BLCA	GBM, LGG	BRCA	CESC	COAD, READ	KIRC, KIRP	LIHC	LUAD, LUSC	OV	PRAD	STAD	THCA	UCEC
A1BG	0.00494149272612271	0.00157756575294058	0.000843215822776271	0.00379685316809428	0.00891599350915673	0.00112948405168519	0.0108979947689625	0.00384024577572965	0	0.00262516801075269	0.00285975749256463	0	0.00816246571764398
A1CF	0.0206916779487451	0.00396347633947793	0.0134171382232264	0.0190784284815548	0.020533830985952	0.0122967686095399	0.00912670767901405	0.0364488833657133	0.00536012990672253	0.013190944692325	0.028739419925406	0.00429628732981578	0.0341789660044048
A2LD1	0	0	0	0	0.00358955582836179	0	0	0	0	0	0	0	0
A2M	0.0116317713526089	0.00106097981485902	0.00311904103665582	0.00255354463915223	0.0112432189335807	0.00341831647913403	0	0.00903954802259888	0.00143484889247601	0.000882768361581922	0.0125015025844453	0.000575034861488478	0.01829868020769
A2ML1	0.0101071356377603	0.0010755637298399	0.00344936122141881	0	0.0140572433745742	0.000385033738581343	0.00371505526144701	0.0109092892598047	0.00290914380261459	0.000894902634593355	0.00974872657259145	0	0.0213327397266627
A3GALT2P	0	0.0022946410951863	0.00122649574222003	0	0.0113476281025631	0	0	0	0	0	0	0	0
A4D226	0	0	0	0	0	0	0	0	0	0	0	0	0.0230688489797801
A4GALT	0	0	0.0011814549381272	0	0.0124924654817563	0	0	0	0	0.00735640301318267	0.00801378370797772	0	0.00762445008653751
A4GNT	0.00718762578345121	0	0	0.00552269551722805	0.0129687178315007	0.00164288589336028	0.00528387625161819	0.0223432481496998	0.00310322890968052	0.00381842619745846	0.00415964726191219	0	0.0316604730866191
AAAS	0	0	0.00152919578828896	0.00688570080941414	0.00808470343791909	0.00102417566661034	0	0.00232146484431677	0	0.0023804082876295	0.0155587537438251	0	0.0197371504982397
AACS	0	0.00116266361583734	0.000621448808465127	0.00839482542960519	0.00985661095217325	0	0	0.00660392933795608	0.00314472825616956	0	0.0105381851137597	0.00126029185838856	0.0120314502108512
AADAC	0	0	0.00313676286072773	0	0.0110558319513543	0.00140056022408964	0.0135135135135135	0.00952380952380952	0	0.00325520833333333	0.0141843971631206	0	0.0202429149797571
AADACL2	0	0.0080013177170115	0.0064151091859101	0.0192574087426379	0.0211975208174559	0	0.0092123279660727	0.0324624890233038	0	0	0.0362612909302862	0.00433659204509784	0.0862490219495674
AADACL3	0.0307353464331303	0	0.00262233821512279	0.0118079297031235	0.0554561474614358	0.00351261102092918	0.0112973165267722	0.029857193677898	0	0	0.0177872643187477	0	0.0380769878888173
AADACL4	0.0120146097654748	0.00575347509895977	0.00410034360879442	0	0.0176134577656381	0.00274619651782282	0	0.00622471210706505	0	0.0063827614379085	0.0104297037964122	0	0.00992299753909662
AADAT	0	0	0.000981772413373311	0	0.00259526571628036	0.00131508002261938	0.00422958169437043	0.00447127207690588	0	0.00305653364632238	0.016648353477841	0	0.0190074319058752
AAGAB	0.00775626706378757	0	0.00132352863321846	0	0.00874670249316012	0.00354572208630289	0	0.00200924251557164	0	0.00412051687763715	0	0	0.00854131433745028
AAK1	0	0	0.00364125934265219	0.00819797654263784	0.0102270777018231	0.003048407243796	0.00784346944890215	0.00898264001171889	0	0.0028340661094666	0.0138929538642788	0	0.0323106484382912
AAMP	0.00563443768311923	0	0.00480729940341415	0.00865857090287249	0.0114370675358838	0.0025757429408545	0.00414207310759035	0.00437876299945266	0	0	0	0	0.00930708734701476
AANAT	0.010713767685958	0	0.00182819624252232	0	0.0144982328884606	0	0.0315042682224929	0.011101504040307	0	0	0.0124006162152366	0	0.0117981571278566
AARS	0.00252939152957365	0.000807505277046986	0.00302130581700641	0.00583046183088163	0.00513428728391069	0.000578146635331119	0	0.00393139712025161	0	0.001343739250086	0.00878290846013658	0	0.00974890986297211
AARS2	0	0	0.00169669390708734	0.00190997887563363	0.00953088961323648	0.000568178589894375	0.00548215558357545	0.0077272288225635	0.00214645245071208	0	0.0115086386719031	0	0.0109495145258997
AARSD1	0.00465965854022217	0	0.00238537099675112	0.00716060521435271	0.00525467298068172	0.00106506480919364	0	0.00362122035125837	0	0	0.0134832672653237	0	0.0153938516956328
AASDH	0.0198749122708951	0.00158626060378036	0.00339145303493316	0.0114533392747531	0.018490590023171	0.00340712781786772	0.0146107463180634	0.0141585089320281	0.00536307156516216	0.00395945517896737	0.0129398364997742	0.00171945805905962	0.0205186341258228
AASDHPPT	0	0.00252410520470493	0.0040474359493261	0	0.00891599350915672	0.0036143489653926	0	0.014336917562724	0.00341355180064857	0	0.0045756119881034	0	0.0391798354446911
AASS	0.00793197537914841	0	0.00180468197668621	0.00406308343338676	0.0113301406189715	0.00423038686887915	0.00388738252815922	0.0136983955754182	0.00342459889385455	0	0.00918083958778029	0	0.0174696137905131
AATK	0.0142602495543672	0.00113814198321241	0.00182502566442341	0.0109570279061805	0.0144730890999548	0.00325948561242679	0.00786240786240786	0.00554112554112554	0.000769600769600768	0.00189393939393939	0.00825274016763379	0	0.0117776959882223
AB019437_1	0	0	0	0	0	0	0	0	0	0	0	0	0.0116338591837684
ABAT	0	0.00156182158374956	0.00417400247601826	0	0.00772363509575652	0.00111821175576019	0.00359641078203952	0.00887114659569749	0	0	0.00566243399725372	0.00169296690757586	0.0242430119518049
ABCA1	0.00724641181841457	0.00115670423392533	0.00206087830887575	0.00556786444804736	0.0144367430589089	0.0027605378355865	0.00532709193137504	0.0078215238674951	0.00260717462249837	0	0.0090862809184092	0.000417944023453936	0.0252695386488303
ABCA10	0.00952453520268212	0.00101356556147478	0.00270877621824502	0.00487885795692945	0.0114568206749786	0.00145135774517061	0.00233394015777436	0.0127477588617485	0.000685363379663898	0	0.0101054643001507	0	0.0253473460454644
ABCA12	0.0119885816994947	0.000637890106076399	0.0037505056926901	0.0161202397993205	0.0223071122169702	0.00456707874266464	0.00807879199209191	0.0165632722400638	0.00301934650209496	0.00265372251160689	0.0213923911744174	0	0.0588589206784907
ABCA13	0.0126658156212863	0.00311042059316528	0.00565261378562182	0.00973192612709002	0.0259294564473022	0.00445391318550726	0.0143247478128477	0.02145301517686	0.00231356046024961	0.00362315398781987	0.0186069330632841	0	0.0431844750613024
ABCA2	0.00100573672226379	0.000321080268140554	0.000343237626669701	0.00386384729457277	0.00930014587619057	0.000229882679374581	0.00147870480246352	0.00651334258227981	0	0	0.00756656393601016	0.000348041206686707	0.00609142565387302
ABCA3	0	0.000917856438074521	0.00294358978132808	0.00441815641378244	0.00940232042783801	0.00131430871468822	0.00211355050064728	0.00372387469161663	0.00186193734580831	0.00152737047898338	0.0116470123333541	0.000994928352722	0.0102896537531512
ABCA4	0.00517542137227135	0.00206530899832424	0.00640271703018764	0.00994148738176417	0.0140071105796797	0.00414033709781708	0.0123650607921294	0.0120661252564955	0.00391031837016057	0.0054988852080383	0.0164732561125913	0	0.0327706843167303
ABCA5	0.00447531416705453	0.000952492530077333	0.00203644576066722	0.0045848792973214	0.0188413447740671	0.00340976317489869	0.00109665356165661	0.00695591687679333	0.00193219913244259	0.00317001420166363	0.00863323016623285	0.000516236409431226	0.0254627861380592
ABCA6	0.00824154088243827	0.00210488180283869	0.00225013713427675	0.00633248338989607	0.0107809742090668	0.0022605369277545	0.0024234585081332	0.00853980617151699	0.00213495154287925	0	0.00476957259579406	0	0.0254119738302226
ABCA7	0.00228316757536737	0.00109334785299282	0.00175319768648034	0.00350859649999957	0.00823909227860595	0.00260933437184842	0.00251765505608077	0.00561876668071359	0	0.000606466387206957	0.00594595130265884	0	0.0113141583491889
ABCA8	0.0183710163962484	0	0.00783707098459782	0.00705779160985815	0.0193357740289978	0.00279939297466643	0.00450172654034196	0.0142769041707988	0.00132193557137025	0	0.0141756495312896	0	0.0488902082771955
ABCA9	0.0105580693815988	0.00144456482484651	0.00231637872792201	0.0023178328263074	0.0105455627843687	0.00103425985778927	0.00221760221760222	0.0109401709401709	0.00195360195360195	0.000801282051282051	0.00960174577195853	0.000521954720428003	0.0257448354614347
ABCB1	0.013393335476267	0.00488663614962391	0.00228543742129525	0.00441039618588937	0.0146720642601892	0.00349866722645342	0.00562623513443185	0.0227996480923881	0.00165214841249189	0.00406583398386677	0.0155020734023175	0	0.0389793314728604
ABCB10	0	0.00211765253980657	0.00396163103745496	0.00254836153095367	0.00822829170939768	0	0.00487632422679784	0.010309942650944	0.00143193647929778	0.00176195308976094	0.0172746379523796	0	0.0182615380963077
ABCB11	0	0.00118377097346222	0.00822550018950287	0.0113963036089245	0.0209073977900044	0.00169508045275599	0.00545174523994494	0.0220925485675864	0.00160090931649177	0.00196986888552698	0.0171671977768479	0.00256634317910894	0.0306246822689214
ABCB4	0.0114594177941226	0.00487787424100368	0.00651811300711281	0.0117399685122461	0.0219686351078039	0.00305584474509936	0.00561614709910154	0.0178112093714363	0.00329837210582154	0	0.0375803885673922	0.00132186668363077	0.0641479959649401
ABCB5	0.0145126894312326	0.00154438635574932	0.00371466580172077	0.0092924941744239	0.0261854164198691	0.00165859307785516	0.00889065658850286	0.0588984830758342	0.00104429934531621	0.00385493313017116	0.0265963046030532	0.00167406765279698	0.0745807305723802
ABCB6	0.00581490010001628	0	0.00496126984693986	0.00446794583956053	0.00983614942291311	0.00398736006858259	0.00427473737082278	0.00903801615545387	0.00125528002159082	0.00308916567813365	0.0100956563438581	0	0.0368198532648804
ABCB7	0.00325063712487648	0.00207552417363005	0.00277344196350816	0.00499532936704182	0.00439887212918608	0	0.00238965756207136	0.00757862826828345	0.0028068993586235	0.00172690097259063	0.00564365934872171	0.00224980482943105	0.0322168408165895
ABCB8	0.0192356942200868	0.00245638912106272	0.0118165569512604	0	0.0268980719177068	0.000879346021489684	0	0.0159454745230129	0.00332197385896103	0	0.0400757271921469	0	0.0127095761000736
ABCB9	0.00319554158038704	0	0.0010905737890405	0.00245533138380021	0.00936934911131724	0.000730409504088467	0	0.00745017694170237	0	0	0.00554800410552304	0	0.0158353963335779
ABCC1	0.0175523583394726	0	0.00326741745295075	0.00245210142184722	0.0190739331992942	0.00291779463305518	0.00234606460360518	0.0119872729508017	0.00206677119841409	0	0.0184690192198706	0	0.014057391147108
ABCC10	0.0049805426799304	0.0042400864129611	0.00453268961586306	0.0102049537396691	0.011607500242447	0.00265628942929622	0.00488182922140926	0.00731112042920577	0.00286710605066893	0.00264591329871303	0.0115294264590729	0.0011490310508406	0.00914107698340802
ABCC11	0.00886110047779055	0	0.00241929167373554	0.00544682334454018	0.00839379866154885	0.00162031551593884	0.00260564251887463	0.0114772349045668	0.00153029798727557	0.00376596770306098	0.0112818777147018	0	0.0273223243881995
ABCC12	0.00720876585928488	0.000575347509895976	0.00246020616527665	0.00138473468483438	0.00975514583943029	0.00247157686604053	0	0.0126050420168067	0.00077808901338313	0.00191482843137255	0.0135586149353358	0	0.0238151940938319
ABCC2	0.00317073789412272	0	0.00216421758394324	0.00365440977627703	0.00893906205639905	0.00108711013512779	0.002330920830274	0.00451754656153104	0.000684476751747127	0	0.00733992091235217	0.00109725280814425	0.0296791336486305
ABCC3	0.0234635452377152	0	0.00166825708507385	0.0135213650522427	0.00926090176878312	0.00581002072552948	0.0114992509993848	0.00709120478295393	0	0.00311625210188405	0.00792102661925705	0	0.0161489987466056
ABCC4	0.00739360600952297	0.00236040004059888	0.00441575465562476	0.0142024070239424	0.0175092361220544	0.00675986835156385	0.00543529955294662	0.0153223682635447	0.000798040013726289	0.00589177978883862	0.0213942641977686	0	0.0346032734696702
ABCC5	0.00734922416501788	0.001173115594416	0.00376221262148971	0.00564686150532447	0.0128459075786548	0.00419955666572451	0.00270133644984441	0.00761519608718044	0.00237974877724389	0.00292820650324931	0.00850633605482922	0.000635810742011725	0.0161861455294321
ABCC6	0.0016296412181894	0	0.00139040906947151	0.00250430740874304	0.00624830928101808	0.00148995768520174	0.00119800651715545	0.00253292806484296	0.000703591129123044	0.000865746897163121	0.00848800362154822	0.000563947088228394	0.0125620926292819
ABCC8	0.00464787684985498	0.000494609743020561	0.00237933971736616	0.00476166667857082	0.00838621892643817	0.00141649580186056	0.00455575676814614	0.00682278811229505	0.000668900795323044	0.000823061525495152	0.0116559521567994	0	0.0179140840528824
ABCC9	0.0221378874130297	0.00302892624564592	0.00782504283536379	0	0.0139089498742845	0.00361434896539261	0.009299622202848	0.0200716845878136	0.00136542072025943	0.00336021505376344	0.0384351407000686	0	0.0496277915632754
ABCD1	0.0113345593548369	0	0.00386825614117393	0.0203210932312706	0.0144861808891005	0	0.00555495521534346	0.0029361906138244	0	0	0.0196787243266955	0.00522985605515798	0.0249635639232035
ABCD2	0.00992299753909661	0.00316790531764587	0.00169325930403656	0.00254148336217917	0.0104441057570149	0.000756037907740694	0.0048631627578996	0.0171368592421224	0.0028561432070204	0.00175719748088169	0.00574267091624314	0	0.0145697993556506
ABCD3	0.0442215677430195	0.00141176835987105	0.00301838555234663	0.0101934461238147	0.00598421215228921	0.00303233607380705	0	0.00343664755031466	0	0	0.0127960281128738	0	0.026783589207918
ABCD4	0	0	0.000734059801882631	0.0132213708949256	0.0116426997432927	0.00491635010168451	0	0.00334311806914547	0	0	0.0149373360536287	0	0.00947442367774019
ABCE1	0.00408496732026144	0.00130412102243088	0.00209117524048515	0	0.0119771512806339	0.00280112044817927	0.00300300300300301	0.00634920634920635	0	0.00217013888888889	0.00472813238770686	0	0.0224921277552857
ABCF1	0.00289713994344783	0.000924908526546725	0.00593241202974512	0.00890420411997524	0.0111081053884766	0.00264881366258087	0	0.00600397763518331	0.00250165734799305	0	0.00838321345338096	0.00100257260129492	0.00638074546249239
ABCF2	0	0.00497437541254967	0.00797647650845481	0.00598611278459367	0.00702847073215973	0	0	0.0201817516737729	0.00336362527896215	0	0.00450868920371523	0	0.0257378614463096
ABCF3	0.00345208505937586	0.00110207410346272	0.00176719034407196	0.00530489907429511	0.0132358551530298	0	0.00253774901662225	0.0116253073999553	0.00149042402563529	0.00183392018779343	0.00799120966936369	0	0.00760297276235007
ABCG1	0.0172258878911654	0.00219973779643052	0.00470307804908105	0.0238242788460864	0.0178715015998559	0.00393734580369496	0.00506534216907784	0.0107095805860503	0.00297488349612509	0.00366050117687266	0.0518389273048179	0	0.043629617266045
ABCG2	0	0.00238558723615406	0.00255021370790873	0.0114831656791145	0.0345494748479824	0.00512400081984015	0.0109865963524501	0.021293070073558	0	0.00396976626016262	0.00864902266043941	0	0.0699450314341201
ABCG4	0.015152892687214	0.00362815740398082	0.0012928440435766	0.00291072514895636	0.00939831155061034	0.00432939791063257	0	0.00981330193076716	0.00327110064358905	0	0.00657700023019501	0	0.0146007629941576
ABCG5	0.00751834476121737	0.00240022274067033	0.0019243943930845	0	0.00593487911499082	0.00171847880256397	0.00276349969601503	0.0136332651670075	0	0	0.00217552103728843	0	0.0103491385377081
ABCG8	0	0.0011609385956358	0.00124105355518407	0.00558824679933165	0.00902182132528915	0.00332477204531665	0	0.0178983561772879	0	0	0.00841803985941874	0.00251684397832494	0.014015865960267
ABHD1	0	0	0.00103013558644589	0	0.00272311131806757	0	0.00443793547241823	0.0093830635702557	0	0	0.0139747755301681	0	0.00664791953358197
ABHD10	0.00798364948585294	0	0	0.00613432954845198	0.00360124819262355	0.00364966833638992	0	0.00827258156248381	0.00344690898436825	0	0.0138609744265021	0	0.00439585558735223
ABHD11	0.00775626706378757	0	0	0	0.00524802149589607	0.00177286104315145	0	0	0	0	0	0	0.00427065716872514
ABHD12	0.00687716630738682	0	0.00821463277871049	0	0.0217149662508533	0.00314384745480541	0.0252782329136381	0.0106890813463384	0	0	0.0238798625822454	0	0.0378661788584862
ABHD12B	0	0	0	0	0.00845855729851592	0	0	0.00971525724000971	0	0	0.0390677365608901	0	0.0206498382631785
ABHD13	0	0	0.00618690899551821	0.0111434270495548	0.00490643429793832	0.00331493544163227	0.00533077456154379	0.00939231708462478	0.00313077236154159	0	0	0	0.0439195394038122
ABHD14A	0	0	0.0015376288532979	0	0	0	0	0	0	0	0.00521485189820608	0	0.0099229975390966
ABHD14B	0	0	0	0	0.00262983633476554	0	0.0171436898363635	0.0120822195037228	0	0	0	0	0
ABHD15	0.0156779129562273	0	0.00267527749315798	0.00803087066684335	0.00942928098196532	0.00238901530761558	0	0	0	0	0.00907317515764642	0	0.00287745770856533
ABHD16A	0.0197874523198505	0.00157928023210074	0.00253239665824937	0	0.0111571041272789	0.00113071156113431	0	0.00128147310261889	0	0	0.0114514617680837	0.00171189154930004	0.0217902308947341
ABHD16B	0.00521485189820609	0.0016648353477841	0.000889861804461767	0	0.00117615233525046	0.00119196614816139	0	0.00405268490374873	0	0	0.00603591368643428	0	0.0114853418324863
ABHD2	0	0	0.00294531724011993	0	0.00908343000698127	0.00131508002261938	0	0.00745212012817647	0	0.00305653364632238	0.00998901208670463	0.00199102446172654	0.0095037159529376
ABHD3	0.0119560019129603	0	0.00102008548316349	0.00459326627164577	0.00808963313513732	0	0	0.00464576074332172	0	0	0.0172980453208787	0	0.0131661235640697
ABHD4	0	0	0.00121934416354819	0	0.00966982386415832	0	0	0.00370216113656347	0	0	0.0165415710357091	0.00494563510609624	0.0354103469033652
ABHD5	0	0	0	0	0.00789702282239595	0.00160064025610244	0	0.0036281179138322	0	0	0	0	0.0231347599768652
ABHD6	0.0072514212785706	0	0.00371214539731092	0	0.00327095619862555	0.00331493544163228	0	0.00375692683384991	0.00626154472308319	0	0.0167862688320954	0.0025093976943654	0.0199634270017328
ABHD8	0.00557040998217469	0	0.000950534200220524	0.00856017805170348	0.00502537815970652	0	0.0040950040950041	0.00144300144300144	0	0.00591856060606061	0.00967117988394585	0	0.00306710833026623
ABI1	0.0192611425709773	0	0.0016433597174736	0.00369988049386005	0.00434413829129837	0.00220127343668312	0	0.00498955312314841	0.0020789804679785	0	0.00557343699926152	0	0.0159079881962728
ABI2	0.0149598952685209	0.00318395267060852	0.00340367336933307	0.00766307252926119	0.00674807879442403	0.00341940463280479	0.00733169641988773	0.00516710033401611	0	0	0.0288588050570049	0.00345130747501076	0.0109827031391031
ABI3	0	0	0.00113960503568673	0.00513144188385494	0.015062441350619	0	0	0.00692011591194152	0	0	0	0	0.00735437419791356
ABI3BP	0.0125460915576029	0.00400532500430516	0.0067284290984671	0.0165256024390702	0.0194031949035849	0.00163867318303385	0	0.0208930830836816	0.00154763578397642	0.00571295240569419	0.0248938862273653	0.00186070714485714	0.0572374610794516
ABL1	0.0194009002017694	0.00412914307893683	0.00662113532607436	0.0347827815293492	0.0345190883265681	0.006898097849518	0	0.0150772710139465	0.000930695741601635	0.00687115215479331	0.0112277550103857	0.00223793250843141	0.0201776343978816
ABL2	0.00676188882410832	0.00287830009414315	0.0111538642920465	0.00519557559366515	0.0325348149944936	0.00721268141238223	0	0.0402879776034493	0	0.00239483562520503	0.0313061065558717	0.00467998412253807	0.0930786315869162
ABLIM1	0.0284488193605137	0.00908225219021094	0.0103158203201863	0.0109294899238132	0.0216550714535253	0.0113795277442055	0.0104568633325131	0.0110543983800853	0	0.0132242558746138	0.0823199879368055	0	0.0430763499628831
ABLIM2	0.00832904067390912	0	0.00923823331961809	0.00959957230213249	0.0253600641414545	0.00285567108819741	0.00918445566204027	0.0226549906330327	0	0	0.028921264637914	0	0.0458603049251674
ABLIM3	0.00384103729458785	0.00490498659214973	0.00524347374719142	0	0.0259891080628829	0.00263385414486024	0	0.0159201850533774	0.00331670521945363	0	0.0200060836109596	0	0.0232639343834146
ABO	0.00692367342417193	0.00221037461428963	0	0	0	0	0	0	0	0	0.00400689185398886	0.00239597858953532	0.00381222504326875
ABP1	0.00967140941508739	0.0102919536811572	0.00110021888787276	0.00990818591677504	0.0145418649027295	0.00515808502137994	0.00947972382307666	0.021713081709047	0.00278372842423679	0.00171264541725506	0.0410451871914064	0.00446246541289868	0.00887524750642298
ABR	0	0.00649479796791105	0.00694299607109186	0.0133984694156422	0.0242527850201881	0.00398576317070364	0.0170921015248192	0.0165630602871462	0.00250955458896155	0.00463189274720442	0.0168193552238912	0.00201147505222109	0.0400055513928587
ABRA	0.0128323580741197	0.00204835762685479	0.00437942458740346	0	0.00868259053771284	0.00146655520847082	0.00943351728692043	0.0116346713205352	0.00554031967644533	0	0.0111395789239167	0	0.0141311797415407
ABRACL	0	0	0	0.0276946936966877	0.00812928819952526	0	0	0.0186741363211952	0	0	0	0	0
ABT1	0.00897795015442074	0	0.00153199651317593	0	0.0161990211741455	0.00410420578487805	0.00660000660000659	0.00697714983429269	0	0	0.0207829995064037	0	0.0247166239069073
ABTB1	0	0.00163355451661488	0	0.00393160578575107	0.01615674815438	0	0	0.00530205123107002	0	0.00543667362560891	0.0148062600867647	0	0.011269542090331
ABTB2	0.0157772001994973	0.00335790176389928	0.00448703309730581	0.0121225945035686	0.0083028715256614	0.00661139817883698	0	0.0040870461469174	0	0.00279387920199432	0.0121741800120944	0	0.02316544374771
AC002472.13	0	0	0	0.0048041815596295	0.00423054794056926	0	0	0	0	0	0	0	0
AC003101.1	0	0	0	0.0259757127086175	0.0076247116905892	0	0	0	0	0	0	0	0.0186141746940295
AC005392.1	0	0	0	0	0	0	0	0	0	0	0	0	0.0442468086989226
AC005609.1	0	0.0162170489835964	0	0	0.0343704620249357	0	0	0.00657948844477341	0	0	0	0	0
AC005754.1	0	0.00266147147434873	0.00426770457241867	0	0.0206826788205608	0	0	0.00863837598531474	0	0.00442885487528344	0	0	0.0229511507706996
AC005838.1	0	0	0.00342815613194287	0.0308727733012256	0.0407797080172906	0	0	0	0	0	0	0	0.0442468086989226
AC008537_5-2	0	0	0	0	0	0	0	0	0	0	0	0	0.0128526444315918
AC008969.1	0	0	0	0.00489153031525913	0	0	0	0	0	0	0	0	0
AC009365.3	0	0	0	0	0	0	0	0	0	0	0	0	0.017874538613472
AC010872_2	0	0	0	0.0029197506532942	0	0	0	0	0	0	0	0	0
AC010997.1	0	0	0.00200112463204321	0	0	0	0	0	0	0	0	0	0.00645707016898154
AC011537.1	0.025531045751634	0	0	0	0.0287912290399853	0	0	0.0198412698412698	0.0110229276895943	0	0	0	0.0702878992352676
AC011551.2	0	0	0	0	0.0192834278221297	0	0	0	0	0	0	0	0.0627687286194018
AC012100.1	0	0.00150186682045783	0.0024082632328044	0.0036146625170341	0.00742714238574667	0.00107528616052947	0.00345835278656776	0.0109679188374006	0.00203109608100011	0.00249920025591811	0.00816759913423449	0	0.012951321164272
AC013469_8-2	0	0	0.00214479511844631	0.00482881838814042	0.0113393148219019	0.00143647202470732	0	0.00325600325600326	0.00542667209333876	0.0133547008547009	0.0181851245681033	0	0.0103809820409011
AC015804.1	0	0	0.00539658126576813	0	0	0	0	0	0	0	0	0	0.0522397805929215
AC022498.1	0	0	0	0.0150659133709981	0	0	0	0	0	0	0	0	0
AC022601.1	0.0263546278726544	0	0.00224857552740339	0.0202498835631695	0.0148599891819279	0.0030119574711605	0	0.0341355180064857	0.00568925300108095	0	0.00762601998017234	0	0.0507886755764514
AC026458.2	0.00677066406673166	0	0.00231069087346426	0	0.00763524306032758	0	0.00995470608730277	0.00350784881171621	0	0.00719383057090239	0.00783668351553622	0	0.0223678618560852
AC027369_8	0	0	0	0	0	0	0	0	0	0	0	0	0.0144489043395839
AC073082.1	0	0	0.00685631226388575	0	0	0	0	0	0	0	0	0	0.0221234043494613
AC073343.1	0	0	0	0	0	0	0	0	0	0	0	0	0.0659698063729115
AC079612.1	0	0	0	0	0	0	0	0	0	0	0	0	0.00685039424018854
AC087645.2	0	0	0.00186712075043317	0.00840731772935164	0.00493563926399748	0	0	0	0	0	0	0	0
AC087645.3	0	0	0.00276976853044392	0.0124717825918859	0.00732174301414196	0	0	0	0	0	0	0	0
AC091132.2	0	0	0	0	0	0	0	0	0	0	0	0	0.024315813789498
AC092031.1	0	0	0.00324213215579093	0	0	0.00434282240027793	0	0	0	0	0	0	0
AC092070_2	0	0	0	0	0	0	0	0	0	0	0	0	0
AC093393.1	0	0.00318078298153873	0.00340028494387829	0	0.0314596844144229	0	0	0.0129048909536714	0	0	0	0	0.016457654455087
AC097374_3	0.0185680332739156	0.0177834684876938	0.0015842236670342	0.00713348170975288	0.00209390756654438	0.0148544266191325	0	0.0048100048100048	0	0.0345249368686868	0	0	0.00511184721711036
AC099524.1	0.0108131487889273	0.00115069501979196	0.00123010308263833	0.00276946936966877	0.00975514583943031	0.000823858955346845	0	0.00373482726423903	0	0	0.00834376303712975	0	0.0178613955703739
AC114273.2	0	0	0	0.00863871179529706	0	0	0	0	0	0	0	0	0
AC114772.1	0	0	0.00234963510166871	0	0.00621114154570468	0	0	0	0	0	0	0	0
AC125494.1	0	0	0.00597478640138615	0.0269034167339252	0	0	0	0.0090702947845805	0	0	0.0202634245187437	0	0.0578368999421631
AC127391_4	0	0	0	0	0	0	0	0	0.00272732231495118	0	0	0	0
AC129492.6	0	0	0	0	0.013401008425884	0	0	0.0153920153920154	0	0	0	0	0.0327158221895064
AC133485.1	0	0	0.00628924884356437	0.0283193860357107	0.0166253112050441	0	0	0.0190953574412221	0	0.0195802005012531	0	0	0.12176189461508
AC136604.1	0	0	0.00889861804461767	0	0.0235230467050092	0.00715179688896835	0	0	0	0	0	0	0.0516840382461883
AC142381_2	0.00937691144733353	0	0	0.0144097170264108	0	0.00214329404510481	0	0	0	0.00498148420639594	0	0	0.0154889873300084
ACAA1	0.013595123980182	0	0.00115993529567425	0	0.0122649211363499	0.00466118536463382	0.00999425330435	0.00176089224886167	0	0.0108336144217075	0	0	0.0261995101804317
ACAA2	0.0061582421913489	0.00196601159160435	0.00420336731755809	0.0047317567119969	0.00555569444791676	0	0	0.0063811119087501	0.00265879662864588	0.00327156616415411	0.0142556755408247	0	0.0101723190853051
ACACB	0.00595607836206544	0.00342264784749676	0.00304903384155923	0.00640699050925006	0.0163885990353881	0.00190594507586094	0.00525422696588692	0.010183192262457	0.00257151319759016	0.00189849997790836	0.0206815316742358	0.000412227306483919	0.0288592493268013
ACAD10	0.00697115635196131	0.000741844494418418	0.00356867226047705	0	0.00524089145310524	0.00318681433232517	0	0.0126410301848898	0.00100325636388015	0.00123447560399315	0.029585389794423	0.00160827356041855	0.0140740214609097
ACAD11	0.00941477743466144	0.00300565664580741	0.00267756112738176	0.00241131776104323	0.00707799740803735	0.00143463275194841	0.00922817824226275	0.00894254415381176	0.00406479279718716	0	0.00726473606305791	0	0.0207353802609548
ACAD8	0.00694328722990612	0.00886654519499751	0.00236960367193785	0.0106699103194038	0.0093958911767884	0.00476111124336421	0.0153127631881173	0.023382346328522	0.00299773670878487	0	0.0120547284672413	0	0.0229381472858437
ACAD9	0.00394048294558981	0.00125799455539956	0.00201721084291172	0	0.00799859224776439	0	0	0.00714540907466952	0.00170128787492131	0	0.0136826982280906	0	0.021696586259118
ACADL	0	0	0.00291114882666147	0	0.00769547467611671	0.00129982387386509	0	0.00883880234228262	0	0	0.00658208685063599	0	0.0281803920831885
ACADM	0	0	0	0.0355993494722649	0.00914336525624713	0.00132375732281321	0	0.0225038744878246	0.00500086099729434	0	0.0134065635246614	0	0.0286992731322459
ACADS	0.00593457722071879	0.00189460681224825	0	0.00455990114134325	0.00803087066684334	0.00406942437992146	0	0.00307467619816288	0.00256223016513573	0.00630548829701372	0.00343447873199045	0	0.0130704858626357
ACADSB	0.00566046279943849	0	0.00579540482351544	0	0.00765992975844412	0.00129382006844308	0	0.00293265882180432	0.0048877647030072	0.00601424172440339	0.0196550538057098	0	0.0187001524062421
ACADVL	0	0.00119279361807703	0.00255021370790872	0.00574158283955721	0.00505602070946083	0	0.0027466490881125	0.000967866821525358	0.00322622273841786	0	0.00216225566510984	0	0.0205720680688589
ACAN	0.00811247130213276	0.00226615982383521	0.00121127237760828	0.004674983462246	0.00914839218150959	0.00162249426042655	0.00223641100761498	0.0105075818770482	0	0.00484846917666529	0.00997661364389944	0.000701842300947873	0.00949191986362902
ACAP1	0.00992299753909661	0.00316790531764587	0.00169325930403656	0.00762445008653751	0.00895209064886991	0.00302415163096278	0.0024315813789498	0.00085684296210612	0	0.00175719748088169	0.00574267091624314	0.00114463754479825	0.0182122491945633
ACAP2	0.00629263258576859	0.00100445778364381	0.000536887096401837	0.00967003425609636	0.00638655247510842	0.0028766320392085	0.00231296765314737	0.00407522872221204	0	0	0.00546254062764592	0	0.0242533855127599
ACAP3	0.0184399778720265	0	0.0031465959731438	0.0141685705683368	0.0166357345976492	0	0	0.0079613872717321	0	0	0.00711443117899464	0	0.0101531861967434
ACAT1	0	0	0.00195436938363098	0.00440009152190366	0.0090409840723692	0	0.00420981729392944	0.00296691885476932	0	0.0030422507788162	0.00331411148671041	0	0.0189186121306141
ACAT2	0	0.0019554572902055	0.00209040101788593	0.00470635483405393	0.0110517387147933	0	0.0180113471487037	0	0.0026445231924684	0	0.00708957281385145	0	0.0134902802530777
ACBD3	0.00926646651099003	0.00295830855749916	0.00316245783060137	0.00355999843360069	0.00940477198130331	0	0	0.00720136825996939	0	0.00246140516698173	0.00536272104465806	0	0.0229598279543558
ACBD4	0.0226942628903413	0	0.00645424456939862	0.0116249331566343	0.008530734530366	0	0	0.0156770527140897	0.0163302632438435	0	0.0437790035898783	0	0.0166608353742857
ACBD5	0.0142131594906004	0	0.0048506642176202	0.0109208457102918	0.0224393496435349	0.00324872216928008	0.0104485929228197	0.0294550810014728	0	0.0151014819587629	0.0164509760912481	0.0098370976627056	0.0234776075796152
ACBD6	0.00866070809949419	0	0	0	0.0097666359994296	0	0	0.0044870716248808	0	0	0.00501215447460089	0	0.0238432449702674
ACBD7	0.0275391055298524	0	0	0	0.018633424637114	0	0	0	0	0.0146301498127341	0	0	0.0758161609728729
ACCN1	0.0137641934727741	0.00439420261102648	0.00391453432098971	0.0105758774706061	0.0258696836967563	0	0	0.0237705436482194	0.00594263591205488	0.00731222778241126	0.0106208812045236	0	0.0126311087199547
ACCN2	0.00852514919011082	0	0.00218209590311494	0.00327519855891263	0.00865239022279905	0.000974302764584094	0.00313356835095965	0.00662525879917184	0.00184034966643662	0.00452898550724638	0.00246685168054271	0	0.0234700463533415
ACCN3	0	0.00290719900969173	0.0101004191440858	0.0209909623411641	0.0215653419077133	0.00208145676996417	0.00669441501691178	0.0117949216964636	0.00196582028274393	0	0.0131751784907306	0	0.030084213233895
ACCN4	0.00367463327159949	0.00117312235900829	0.00250815621047694	0	0.0116028221378531	0.0025197485290968	0.00810405608006807	0.0123747649984531	0.00158650833313502	0.00780859570214892	0.0106329813816496	0	0.0283259180126536
ACCN5	0.00484383476710843	0.00154638856414729	0.00082655147845263	0	0.0174795762076748	0.00332148669744578	0.00356087312609052	0.00878348704435661	0.00418261287826505	0.00257328722002635	0.011212962184285	0	0.0186693550537944
ACCS	0.00488243106007343	0.00155871038537556	0.000833137546010021	0	0.00660707088726355	0.002231968484605	0.00717849323427013	0.0113830392714855	0.00210797023546028	0.00518758300132802	0.00847673137238281	0	0.0215064169771656
ACCSL	0.00430752265756918	0	0.00294014093565575	0	0.00485757115613108	0.00196915321488877	0.00316661125096977	0.0133902418612436	0.00557926744218484	0.00228837141183362	0.0224357775866582	0	0.0260892870272206
ACD	0.0135663121337096	0	0.000771651380252824	0.00694922203459323	0.00611946417971643	0.00103362378161597	0	0.00234288057166286	0.00195240047638572	0	0.0157022846824213	0.00156490114519466	0.0124495172077227
ACE	0.03787553381785	0.00529012737596731	0.00727096194997622	0.00363776313504774	0.0277628291003146	0.00432863243632571	0.00696090891787514	0.0153305732119869	0.00306611464239738	0.0025151721675916	0.0109597289345268	0.002457572804975	0.0260681811701802
ACE2	0.0030409186006909	0.000970809694117282	0.000518902044785398	0	0.00548676523640414	0.00208520132618804	0	0.00472645633935957	0.00131290453871099	0	0.00879925382327579	0	0.0351613907836972
ACER1	0.00924898261191272	0.00295272684323974	0.0015782454645171	0	0.0166880482284594	0.010570265842186	0	0.00479185384845764	0	0	0.00535260270306438	0	0.0254627861380593
ACER2	0	0.016478063460318	0.00704607782594275	0	0.00232824379240313	0	0	0.0133707714935152	0	0	0.0179225234913076	0	0.0170517936050902
ACER3	0	0.0029196739308154	0.00624231415070193	0	0.00618796564441473	0	0	0.00473821369343756	0	0.0048585199004975	0.0105853710172541	0	0.0100711019799786
ACHE	0.0318060537522309	0	0.00407053636477735	0.00610963744393136	0.00807019274310336	0	0.0029227184529077	0.01029910311977	0	0.00422424151396816	0.0276103615551281	0	0.0153235643583622
ACIN1	0.0270440574740309	0.00215844590168322	0.0069221928791748	0.0138530765215375	0.0279559908659137	0.00257562452133628	0.00331350614096235	0.0128437809463969	0.000973013708060371	0.00119726296108991	0.0234765435093715	0	0.0223359826911025
ACLY	0.00667236041422012	0.00142009548722056	0.0026566654597815	0.0034178569353444	0.00802601230588336	0.00203348126909566	0.00327005771651869	0.00115230605248754	0.00288076513121885	0.00118156382335148	0.0077229022666718	0.00076967007322641	0.0146954010742338
ACMSD	0	0.0023218771912716	0	0.00558824679933164	0.011482318050368	0.00166238602265832	0	0.00376807498469219	0	0	0.0168360797188375	0	0.0400453313150486
ACN9	0.0389044506691566	0	0	0	0.00877446980266219	0	0.0143000143000143	0.0100781053162006	0	0	0	0	0.021421074052653
ACO1	0.00586422714817303	0.00374429526831705	0.00350234896176959	0.018023387393255	0.0152100352566213	0.00670197388362632	0.00646649912555297	0.0106337985620204	0.00126592840024053	0	0.0254532412388787	0	0.0548910654517248
ACO2	0.00627651828977429	0	0.00267756112738176	0	0.00566239792642988	0.000717316375974205	0.00692113368169706	0.00325183423774973	0.00135493093239572	0.0016672001707213	0.00908092007882238	0	0.0138235868406365
ACOT1	0	0	0.000991078313026139	0.00446265206486911	0.00392979808697429	0	0	0.00300910253516889	0	0	0	0	0.00319793285620175
ACOT11	0.0325942853794488	0.00260142183779638	0.00695235698181468	0	0.011026922416928	0	0	0.00633260401657863	0	0.00432892852695805	0.028294613691096	0	0.0269199765886946
ACOT12	0	0.00140732484434987	0.000752221309527033	0.00338712081182511	0.00994229492028267	0.00100759728351772	0.0129626028906604	0.00685166152792051	0.00380647862662251	0.00234187649880096	0.0102046022756263	0	0.0266992883426052
ACOT13	0.017382839660687	0	0.00296620601487256	0	0.0117615233525046	0	0.0127787361829915	0	0	0	0	0	0.0191422363874772
ACOT2	0.0101280181494085	0.00161667895342671	0	0.00778198004700316	0.0045685255997332	0	0.00372273099545827	0.0052472779745507	0	0	0.00293066057089268	0	0.0139414015012101
ACOT4	0	0.0018542005058259	0.00198215662605228	0	0.00785959617394859	0.00132754523610392	0	0.00451365380275333	0	0.00308550552922591	0	0	0.00959379856860526
ACOT6	0.0117835595776772	0	0	0	0.00265765191138325	0	0	0.00305250305250305	0	0	0.00681942171303872	0	0.0129762275511263
ACOT7	0.00682476380382662	0	0.0046583080417587	0.020975545250179	0.0400205054897694	0.00623978404921291	0	0.0282870210230985	0	0	0.0157986021671561	0.00944700129588214	0.0601242349681244
ACOT8	0.0153186274509804	0.00244522691705791	0.00261396905060645	0.00588512241054616	0.00518242122719735	0.00175070028011205	0	0.00595238095238097	0	0	0.0177304964539007	0	0.0126518218623482
ACOT9	0.0110336183316949	0.00352246970213732	0.00376555104921079	0.00847780843565254	0.00373276640077239	0	0	0.00285823255830571	0.00714558139576428	0	0.00638541316217234	0	0.0364511439621984
ACOX1	0.00741597698080743	0	0.00379638470284747	0.0056981518044622	0.0158896223204033	0.00339016090551197	0.0109034904798898	0.00864491030905552	0.00160090931649177	0	0.0171671977768478	0	0.0285830367843266
ACOX2	0.00718762578345121	0	0.00122649574222003	0.00828404327584207	0.00729490378021913	0.00164288589336028	0.00528387625161818	0.00186193734580831	0	0	0.0103991181547805	0	0.0158302365433095
ACOX3	0.0104892170848368	0.00111622341434883	0.00178987895048658	0.00268650381080566	0.00867433320006403	0.00319671377823597	0	0.0108688268460023	0.00150955928416699	0.00185746552543985	0.010117259032183	0	0.0173263180996494
ACOXL	0.0179371278045981	0.00572640699865103	0.00841717164230825	0	0.0171934657894821	0.00307493619507396	0	0.0185862810013359	0	0	0.0207612713312795	0.00310362516720781	0.0148144699276843
ACP1	0	0	0	0.0118442715180803	0.0312900904283613	0.00704684389479062	0.0226641736075698	0.0119796346211441	0	0	0	0	0.0509255722761185
ACP2	0	0	0	0	0.00912627637493873	0.00264256646054648	0	0.00149745432764301	0.00249575721273835	0	0.00669075337883046	0	0.00636569653451481
ACP5	0.0451100685673041	0	0.00769757757233797	0.0115536145483114	0.0203481569656828	0.00687391521025587	0	0.01558087447658	0	0.00798824130879344	0.0174041682983074	0	0.0413965541508324
ACP6	0.0130503188975926	0.00208314949539037	0.00556726276685254	0.00501368183636325	0.00441503325888704	0.00745732508433862	0	0.0033806540382335	0.00563442339705585	0	0.0113287874685485	0	0.0179640017213825
ACPL2	0.0103073176635505	0	0.00615593878023845	0.00791974690532695	0.00697410548379539	0.00235595832309726	0	0.012015387447796	0	0.0109515250175224	0.0119301719339819	0	0.0255387789882305
ACPP	0.0608467926438662	0.00971263356756549	0.0124594687069999	0	0.0164679876608275	0	0.0268383690796729	0.0141859950849699	0.00525407225369257	0	0.00704269259537515	0	0.0234518812133444
ACPT	0.0114800018368003	0.00183248855610897	0.00195894636111021	0.0220519809294469	0.0103567512424865	0	0.00421967635082389	0.00892160142745623	0	0.00304937548790008	0.00664374574385038	0	0.0158024316781866
ACR	0	0.0018542005058259	0.00297323493907842	0.00446265206486911	0.00523973078263239	0.00132754523610392	0.00853934503223603	0.00451365380275333	0	0.00308550552922591	0.00336123155524184	0	0.0159896642810088
ACRBP	0.00901095732410612	0	0.00307525770659581	0.00346183671208597	0.00812928819952525	0	0	0	0	0	0.0104297037964122	0	0.0148844963086449
ACRC	0.0177093958970872	0.00339222231268149	0.00241754363061868	0.0136072194463495	0.0143789721910678	0.00242871715160053	0.00260375982919336	0.011010184420589	0.00152919228063737	0.00376324662813102	0.0143483786332144	0	0.0390036897490503
ACRV1	0.00921421200058971	0	0.00157231221089109	0	0.00831265560252206	0.00210610560013479	0.0067736909842173	0.00716075904045829	0	0.00489505012531328	0.0159974404095345	0	0.03044047365377
ACSBG1	0.00338066260987154	0.00215854514057525	0.00288437964204849	0.010390285083447	0.0106745963668249	0.0015454457645127	0	0.00788177339901478	0	0	0.00782587429689411	0	0.0111685048164177
ACSBG2	0.00367463327159949	0.00117312235900829	0.00250815621047694	0.00847034110063612	0.00911650310831317	0.00671932941092479	0.00270135202668936	0.00190380999976202	0	0	0.00637978882898976	0	0.0283259180126536
ACSF2	0.00397886427298192	0	0.00135790600031503	0.00305720644703696	0.0035895558283618	0.00636618283677107	0.00292500292500292	0	0	0	0.00690798563138988	0	0.0197171249802829
ACSF3	0.00424779963978659	0.00271221009864308	0.00289937641661719	0.00326384605090947	0.0105384879952251	0.00097092563195122	0.00624541352444298	0.00770267668014635	0	0.00225664355863662	0.00491660213626363	0	0.0163720860610398
ACSL1	0.00350640971696261	0.00335825155990785	0.000598333402141675	0.00269419051698822	0.00948998450760029	0.00400732539081441	0.00257768498111846	0.0099915979744306	0.00302775696194867	0	0.0060877241043436	0	0.0270291664012016
ACSL3	0	0.00217052042568246	0.00232030539859656	0.0104479288287088	0.00766701244892811	0.0108781376628321	0	0.00880611144134029	0.00293537048044676	0	0.0157385821504805	0	0.0374348866939567
ACSL4	0	0.00109897838968895	0.00293704387708589	0.0105799953448021	0.0054347488524916	0.00157366317313442	0	0.00535045478865704	0.00297247488258724	0.00182876872659176	0.00398438122559567	0	0.0341172724377928
ACSL5	0.003470566175805	0	0.00414551944713471	0.00533329943400542	0.0125239668301023	0.00158654453751086	0.00255133513464584	0.000899041904589486	0	0	0.00401699574391047	0	0.0152873522237888
ACSL6	0.0207800165348423	0.00442266392603843	0.007091799871364	0.0106443775847027	0.0257768695987762	0.0134575345178026	0.0101840801756344	0.0421669414891149	0.00149528161308918	0.0147191783788466	0.048103527638103	0	0.08771915212009
ACSM1	0	0.00313206372253955	0.00418525453513755	0	0.0121698595388228	0.00336367851882819	0.00360610579946445	0.0177901219440246	0	0.00260597489414423	0.0141942462319346	0	0.0351120827842592
ACSM2A	0	0.00406127654044219	0.00144718009722156	0.00651639851686769	0.0143458027050446	0.00290773748945945	0	0.0307574009996155	0	0	0.0245404795209698	0.00146743325379845	0.0186785836030054
ACSM2B	0.00497465493546749	0.0063526109974045	0.00509324771310098	0.00382233373572643	0.0168296783886463	0.00682238391149828	0.00365704362823556	0.0463922105981883	0.0021477875276939	0.00792835630340132	0.0172736954354956	0	0.0766942752804058
ACSM3	0	0	0.00236157087326853	0.00354458001129006	0.00936403973131851	0.0031633142621765	0.00678260175133341	0.0167304176532891	0	0.00245074477343102	0.0213579799829222	0	0.083821424477511
ACSM4	0	0.0080806121871793	0.00287941513319814	0.00648275102022294	0.0190289706563758	0	0.00620241584097005	0.0240417452121411	0	0	0.00976550579216562	0	0.0464553413190065
ACSM5	0.0169033130493577	0.00134909071285953	0.00288437964204849	0.00324696408857718	0.0123901564972075	0.000965903602820439	0	0.0262725779967159	0.00547345374931581	0.00448994252873563	0.00244558571777941	0.00146237313913018	0.0255944902042906
ACSS1	0.0117551338447936	0.00750562536568981	0.00200589485933743	0.0120429243155701	0.0114887101368685	0.00537377547190565	0	0.0131956042143461	0.00169174413004437	0.00416327657003105	0.0566914256344656	0.00406793435850364	0.0323623117994318
ACSS2	0	0	0.00717914494289812	0.00538773871891696	0.0221406576210219	0.00480821724326874	0	0.00272465643785229	0	0	0.00811599789998554	0	0.0212346706188893
ACSS3	0.0178382852413163	0.00113897032526715	0.00365270784364219	0.00548250122670965	0.00724181132184782	0.00163092893634892	0	0.0157112820868279	0	0.00189531780688986	0.010323433160932	0.00123460905486973	0.0157150237591515
ACTA1	0.0194522253345783	0	0.0055322096309131	0	0.0277858210417636	0.00148207431120596	0	0.0134374737549341	0.0027994736989446	0	0.00750497204397913	0.00224385296480292	0.0178508950438775
ACTA2	0.0194522253345783	0.00207003336893791	0.00442576770473048	0	0.00877446980266218	0	0	0.00167968421936676	0	0	0.0112574580659687	0	0.0249912530614285
ACTB	0.0376266993585674	0	0.00642061620171287	0.0115643640966444	0.0152753167545229	0.0120405437947415	0	0.0116965282577489	0	0	0.0217754515436815	0.00260418886145809	0.0124305209216967
ACTBL2	0	0.00207552417363005	0.00554688392701632	0.00999065873408363	0.0161291978070156	0.00148600554280067	0	0.0101048376910446	0.00842069807587048	0.00345380194518125	0.00376243956581447	0	0.0214778938777263
ACTC1	0.0129681502230522	0	0	0.0199284568399446	0.00438723490133108	0.00148207431120596	0.00953334286667619	0.0285546317292349	0.0027994736989446	0.00688932980599647	0.00375248602198957	0	0.064263222157959
ACTG1	0.0260742594910304	0.00208104418473013	0.00556163627788604	0.0250430740874304	0.00441057125718923	0.00595983074080696	0.00479202606862181	0.00844309354947652	0.00562872903298435	0.00346298758865248	0.00377244605402143	0	0.0251241852585637
ACTG2	0	0	0.00443750714161305	0.00499532936704181	0.0102640349681008	0	0	0.0202096753820892	0	0	0.0225746373948868	0	0
ACTL6A	0.0227998176014592	0	0.00097263964673728	0.0131388779398239	0.0089989329836605	0.00390854016025014	0	0.008859357696567	0.00246093269349083	0	0.0098960910440376	0	0.0219690550167906
ACTL6B	0	0	0.00587683908333064	0.00441039618588938	0.0116513451477973	0	0	0.00594773428497082	0.00247822261873784	0.00609875097580016	0.00996561861577557	0	0.0158024316781866
ACTL7A	0.00562151466091024	0	0.000959254697470254	0	0.0139465770028552	0	0.00413257293991239	0.00582495995340032	0	0	0.0260264168130652	0	0.0154762346940039
ACTL7B	0.0117835595776772	0.00376188756470446	0.00201074542354342	0.0135810517166449	0.0186035633796828	0.00269338504632622	0	0.00763125763125763	0	0.012520032051282	0.0170485542825968	0	0.0194643413266895
ACTL8	0.00667842068707592	0.00426415593165411	0.00113960503568673	0.00513144188385494	0.00903746481037139	0.00152649615704592	0.00490954169428284	0.013840231823883	0.0086501448899269	0	0.0193247917753686	0	0.0294174967916543
ACTL9	0.00587765082052005	0.00562929937739949	0.00200592349207209	0	0.0251871471313828	0.0026869260893806	0	0.013703323055841	0	0	0.0204092045512526	0	0.00970883212458373
ACTN1	0.0108484896166747	0.00173168378857719	0.00185118517925693	0.00416778132166036	0.015292232461316	0.00185974107714424	0.0119626588205495	0.0133488081759465	0	0	0.0188348245259715	0	0.0268796584834209
ACTN2	0.00821557673348669	0	0.0098133363240644	0.00420835569022294	0.0185293272927726	0.00187784611051124	0.00805274548291308	0.0475303715527179	0.0035470426531879	0	0.0301121280557867	0	0.0241256342403064
ACTN3	0	0	0.00146236030803158	0	0.00386567550746657	0.00195882548823726	0.00630000630000632	0.00222000222000223	0	0	0	0	0.0283117692024575
ACTN4	0.010749914000688	0.000857974356862422	0.00412731955358912	0.00412991046354115	0.00666744251452291	0.00122856160007863	0	0.00626566416040101	0	0	0.0124424536518602	0	0.0118379619764662
ACTR10	0.00586358945492073	0	0.0010005623160216	0	0.00396740381029462	0.00134024901826759	0.0043105306263201	0.00303789777473988	0	0	0.0135735858020293	0	0.0129141403379631
ACTR1A	0	0	0.00332813035620979	0.00999065873408363	0.00439887212918607	0	0	0.00673655846069639	0	0	0.0150497582632579	0	0.00715929795924211
ACTR1B	0.00650127424975295	0	0.00221875357080653	0.00499532936704181	0.019061779226473	0	0.00955863024828542	0.00673655846069639	0	0	0.0225746373948868	0	0.0178982448981053
ACTR2	0	0	0	0.00949076616243582	0.00417877017599786	0.00705825886870227	0	0.00639948804095672	0	0	0.0142967286021374	0	0.0238037637150971
ACTR3	0.0058495952080116	0	0.000998174339133724	0	0.0039579350661173	0.00133705033325979	0.00430024296372745	0.00151532371102777	0	0.00310759745425616	0.00677059530459215	0	0.00644165950032047
ACTR3B	0	0	0.0039926973565349	0	0.00923518182094037	0	0	0.00757661855513884	0.00252553951837961	0.00310759745425616	0.00338529765229608	0	0.00322082975016023
ACTR5	0	0	0.00206365977679456	0.00309743284765586	0.00727357365220681	0.00276426360017691	0	0.00417710944026734	0	0.00214158442982456	0.0139977603583427	0	0.0088784714823496
ACTR6	0.00617375413641527	0	0.00421395514455446	0.0142310264839403	0.00974695512084135	0.00141114380260921	0.00907708716272948	0.00799648154811883	0.00799648154811883	0	0.00714579202172321	0	0.00679862803686216
ACTR8	0.0274107779178772	0.00291695289266925	0.00233868619625552	0.00702046289422093	0.0103036644467421	0.00313266033347169	0.00335843765480298	0.00591724729655763	0.00197241576551921	0.00485399192295742	0.0237948880648807	0	0.0150925740762401
ACTRT1	0	0.0041510483472601	0.00221875357080653	0.00499532936704181	0.0117303256778295	0.0059440221712027	0.00477931512414271	0.0336827923034819	0.00842069807587049	0.0103614058355438	0.0338619560923303	0	0.0357964897962106
ACTRT2	0.00648407511152609	0.00207003336893791	0.00110644192618262	0	0.0102368814364392	0.00148207431120596	0	0.0151171579743008	0.00559894739788919	0	0.0300198881759165	0	0.021421074052653
ACVR1	0	0	0.000820068721758883	0	0.0151746713057805	0	0.0035329447094153	0.00497976968565204	0.00207490403568835	0	0.0111250173828397	0	0.0291074594480167
ACVR1B	0.00938976367036154	0	0.0128181466415977	0.0108221005014337	0.0582383352025742	0.00536557924020661	0.00690274518469822	0.0231077612611564	0	0.00997662389975914	0.0326044559787874	0	0.0465306507389576
ACVR1C	0.0049614987695483	0.00158395265882293	0.00253988895605484	0	0.0100711019799786	0.00226811372322208	0.0036473720684247	0.014137908874751	0	0.00263579622132254	0.00574267091624314	0	0.0191228616542914
ACVR2A	0.00953688868543526	0.00304464051929389	0.00813686864002005	0.0183194471923615	0.0849621327000966	0.00544965067739158	0.0140218039050724	0.00988203322833673	0.00205875692257015	0.00253323605706874	0.0110384413720783	0.00165014867839592	0.0236298618440744
ACVR2B	0	0	0.00163054599647965	0	0.0280167281418336	0.00109205475562545	0.00702456842807719	0.00247532411275101	0.00206277009395918	0	0.0276498970041336	0.00330673068497272	0.0263065821699247
ACVRL1	0.0144200450161761	0.00306905496431918	0.00164042335608528	0.0073865390666665	0.0184295987160858	0	0.0141342423221618	0.0261483482959994	0	0.00255354963828118	0.0166904350825528	0	0.0052931879141699
ACY1	0.00546812169178637	0	0.00186615947323198	0	0.0110994708967604	0.00249971277338805	0	0.0113320312393592	0.00236083984153316	0	0.0189871800021177	0.00378455241772491	0.0120431506086307
ACY3	0.0229779411764706	0.00244522691705791	0.00261396905060645	0	0.00518242122719736	0.00175070028011205	0.00563063063063065	0.00793650793650796	0	0.00406901041666668	0.00443262411347519	0	0.0126518218623482
ACYP1	0	0.00904995015565916	0.00967447620153273	0	0.0127869942497871	0	0	0	0	0	0.0164054415587694	0	0.0624336642317538
ACYP2	0	0	0	0	0.0167231071533091	0	0	0.0256102440976391	0	0	0.0715179688896835	0	0
ADA	0	0	0.0022979947697639	0.0103474679745866	0.00759329117538073	0.00307815433865854	0	0.00523286237571952	0.00290714576428862	0.00357715201465202	0.0155872496298028	0	0.00741498717207219
ADAD1	0	0.00271221009864308	0.00362422052077149	0.0130553842036379	0.0143706654480342	0.00291277689585366	0	0.0143049709774146	0.00366794127626017	0	0.0245830106813181	0	0.0397607804339538
ADAD2	0	0	0	0	0.00498010448259205	0.00336470924706219	0.00541081622162704	0.00286000286000286	0.00158889047777937	0.00391016016016016	0.00638936809149576	0	0.008105271263166
ADAL	0	0	0.00977930776710942	0.0125812886043361	0.0443161807555719	0.00748533809400837	0.00601861644045265	0.0254501495196285	0	0	0.00947611950198932	0	0.0540944473595342
ADAM10	0.00981701091651613	0.00208937947518966	0.00167517375739798	0.00502867602503275	0.00885647419334126	0.00299185094598587	0.00240560988224539	0.00762921991226397	0.0014128185022711	0.0017384290164664	0.0037875559848119	0	0.00720709033547203
ADAM11	0.00636618283677107	0.00203239639859358	0.00325897440075608	0	0.0165119568104643	0.00291025501109535	0.00468000468000468	0.0148423005565863	0.00274857417714561	0.00169101731601732	0.00736851800681588	0	0.0105157999894842
ADAM12	0.0085647776099775	0.00273429519942944	0.0121791065972076	0.0131616921464061	0.036058234537086	0.00978831726854571	0.0251850757828528	0.0310615934655184	0.0110934262376851	0.0136501143159016	0.018174336602165	0.00592778501250351	0.04715828967437
ADAM15	0.00851034858387799	0	0.00145220502811469	0.00871869986747575	0.00703785598755195	0.00129681502230522	0.00208541875208542	0.00220458553791887	0.00122476974328826	0.00150704089506173	0.0049251379038613	0.00196337134420255	0.0218673464287499
ADAM17	0.0029708853238265	0	0.000506951573450946	0.0114135707356046	0.00603045379164782	0.00135811900517783	0.00873600873600873	0.00538720538720539	0.00128266794933462	0	0.00859660434128519	0	0.0179937022042285
ADAM18	0.00662427133015368	0	0.00169554749228526	0.00254491779915508	0.0126992664306097	0	0.00973946919892865	0.018018018018018	0	0.00351914414414414	0.00958405213724362	0	0.0237079184447605
ADAM19	0.00834573126906198	0	0.00759527864553693	0.0149625916537608	0.0338811776893261	0.00635865239547578	0.00818032037904449	0.0533278980900568	0.00960863028649671	0	0.0386389600882527	0	0.056674385622024
ADAM2	0.0166506820119352	0.00212628427570253	0.00170476242430855	0.0025587488741505	0.0135193597231235	0.00152234806966265	0.00489620054837447	0.0189786059351277	0.00143777317690361	0.00176913496376812	0.00963613937711996	0	0.0146687789708385
ADAM20	0	0.00100704326056439	0.00269134522584962	0.00242373123729056	0.00498010448259205	0.00288403649748188	0.00231892123784016	0.0106228677657249	0	0.00167578292578293	0.00730213496170943	0	0.01736843842107
ADAM21	0	0	0.0115694342488805	0.0364665952963301	0.0275248928249486	0.00929832513918431	0.00996847469876516	0.024588904256954	0	0.00360189027201475	0.0392376131759905	0	0.0410644656113099
ADAM22	0.0487676925507993	0.0103793524051779	0	0.0124904071316548	0.0189427484608596	0.00185781685907807	0.00597514070892676	0.0378994639251926	0.00467894616360403	0	0.0360627286758629	0	0.0537036938211232
ADAM23	0.0264811807075772	0.00281802861989866	0.0130541551626924	0.0135647479330715	0.0258809991658355	0.00672537922732118	0.0129781642386684	0.0525924655576516	0.00381104822881534	0.0125050020008003	0.0357589844448417	0	0.0631831680040437
ADAM28	0	0.00794401100947641	0.00485269573764036	0.00546270974985787	0.0288626753947714	0.00325008277554569	0.0104529689267551	0.00828771107764151	0	0	0.00822893298489228	0	0.0215301536092576
ADAM29	0.0179121587733754	0.0038122904431597	0.00458479346269582	0.00458767155024303	0.0168328744691753	0.00341183976635721	0.0153625001371652	0.0177870579819423	0.00386675173520484	0.00475791717417783	0.00691079033525971	0	0.0263001737455228
ADAM30	0.01239433826628	0.00296765845812337	0.00158622647824411	0.00714250001785625	0.0139770315440636	0.00212474370279085	0	0.00481608572632593	0.00668900795323046	0	0.00717289363495351	0.00214456743538687	0.00853051621565828
ADAM32	0.00622076241664178	0.00198597110014855	0.00159226541153692	0.00477979485120498	0.0126272192337803	0	0.00228655050990076	0.00322294738538393	0	0	0.00720020160564495	0	0.0171259856004713
ADAM33	0.00965883777619748	0	0.00109878873907391	0	0.00871377736360105	0.00220773434884514	0.0023668503379511	0.0158466265483773	0	0	0.00558979547899089	0	0.00886371077977637
ADAM7	0	0.00207277513498948	0	0.00748306955513151	0.0146434860282839	0.00148403732353869	0	0.0100914538000631	0.00280318161112863	0	0.0169085529096801	0	0.0411114388109857
ADAM9	0.00597800095648015	0	0.000510042741581744	0.0114831656791144	0.00606722485135299	0.00136640021862403	0	0.005420054200542	0	0.00317581300813008	0.00518941359626362	0	0.0164576544550871
ADAMDEC1	0	0.00166130066551705	0.00266391750380274	0	0.0211257935376198	0.00237887086894206	0.0114764445974637	0.00943618778013683	0	0	0.00602309858306606	0.0036015983893652	0.0257871528404549
ADAMTS1	0	0.000808339476713357	0.00216030500050119	0.00389099002350158	0.00856598549949975	0.000578743894251916	0.00372273099545827	0.00918273645546373	0.00546591455682365	0.00134512741046832	0.0205146239962488	0	0.0181238219515732
ADAMTS10	0.0111004546746235	0.000708761425234174	0.00113650828287236	0.00511749774830098	0.00851218945529998	0.00202979742621686	0.00489620054837445	0.00402576489533011	0.000958515451269073	0	0.0192722787542399	0	0.0134463807232686
ADAMTS12	0.0287513274204406	0.00215972412547911	0.00173157304414197	0.0129949502465268	0.0179278592207059	0.00541201457325941	0.00372990193562473	0.0534500867854287	0.00146038488484778	0.00269543694566631	0.0244692148259069	0	0.0279365124733026
ADAMTS13	0.00186817615299829	0.000596413044149688	0.00446299547717533	0.00143543478422467	0.0101123166888664	0.00128103507634168	0.00274672385738126	0.00677525218154046	0.000806577640659578	0.00297740574384102	0.0118927298931295	0	0.0164581024652805
ADAMTS14	0.00998769515956342	0	0.00238601901929846	0.0076741612525459	0.00946098088746704	0.00410922315136323	0.00587384450465135	0.00983169687326167	0.00431214775143056	0.00106119261070361	0.0115602258868138	0	0.012098455027293
ADAMTS15	0.00257726644811447	0.00246836786579977	0.000879568976018991	0.0019802725251049	0.00755656232216647	0.00117817894770947	0	0.0133526947407074	0	0.00547669120224325	0.0104406708876807	0.000891878465505262	0.0141906168803064
ADAMTS16	0.0340066843688275	0.00678537129424962	0.00507753505632432	0.0293956085222068	0.0397872567532468	0.00582971732037043	0.00624987712724398	0.0517549348775109	0.0027529220679527	0.00451651276773491	0.0553513054088363	0.00147102705921137	0.0631946077947038
ADAMTS17	0	0	0.00381601321256415	0.00687313566195171	0.0105918098074106	0	0	0.0115861429730043	0.00193102382883405	0.00118803223844282	0.0142361650359787	0	0.0184698129377346
ADAMTS18	0.0180514104168672	0.00064032128760927	0.00239578178124322	0.00308222450306835	0.0208088490082774	0.00550138222228334	0.0103212869170316	0.0176655495804432	0.00173191662553364	0.0021310692853246	0.0232150526401318	0.00138817744794681	0.00773051854109653
ADAMTS19	0	0.00129548445936843	0.00276976853044392	0.00779486411992867	0.00549130726060647	0.00510137829966424	0.00596623113179405	0.0199726689792915	0.00350397701391079	0.00323365066225166	0.0140904607580668	0.00140426559717799	0.0301632839102341
ADAMTS2	0.0068620741396789	0.00511165460170134	0.00390314547468143	0.00878759023537034	0.0242467539529174	0.00470542226720839	0.00336303453332011	0.0242939208906981	0.000987557759784476	0.00364547688670441	0.0172087192609252	0.00316621571839298	0.0201509761510679
ADAMTS20	0.0299088319813067	0.00477417975288463	0.00788744377104836	0.0240253791570435	0.0352611286135712	0.0062148222298819	0.0179893908329825	0.0612781471866356	0.0029347771641109	0.00794453349503458	0.0243898714957812	0.00141138138426707	0.0523982481527492
ADAMTS3	0.0121939322992879	0.00194644928721027	0.00138718092237821	0.00780779092609768	0.00870898868473185	0.00371624603406868	0.00149403134477761	0.0131617047039932	0.000877446980266216	0.00431868435599778	0.00705691401150276	0.00140659439584661	0.0268562719466097
ADAMTS4	0	0.00204983570382717	0.00164346927822529	0	0.0304109953672269	0	0	0.0299393146227557	0.0083164762840988	0.0034110547258999	0.0315849152491837	0	0.0512624904556292
ADAMTS5	0.0105305280006739	0.00252139402833038	0.00269539236152758	0.00606843986479515	0.0201878778918393	0.00240697782872547	0.00193534028120494	0.0150034951323888	0	0.00279717150017902	0.0228534862993349	0	0.0202936491025134
ADAMTS6	0.0230874707307753	0.000921330991603711	0.0054170100710853	0.0243918476082202	0.0162722637820556	0.00197892606263789	0.00424310272889925	0.0231754230002259	0.00249198096776623	0.0030663047064311	0.0116911021998394	0.00199738932530881	0.0206572106538516
ADAMTS7	0.00290572660599509	0.00278294942546008	0.00322291382647385	0.00334897303741807	0.00819193238837753	0.00265666432548122	0.00427220344232791	0.00865629792719299	0.00125453593147724	0.00154366725943489	0.00420402998314183	0.00100554406721459	0.00399978561149121
ADAMTS8	0.0163434146778806	0.00521761595350178	0.00139441932007011	0.00627882597794282	0.0325603463234283	0.00560345646098763	0.0180219275366899	0.0148180293079451	0	0.00434121952381203	0.0425624246079273	0.00282786818853914	0.0179976064468968
ADAMTS9	0.0101280181494085	0.00121250921507004	0.00259236600060143	0.00194549501175079	0.00742385409956645	0.00144685973562979	0.00558409649318741	0.00819887183523548	0.00109318291136473	0.00134512741046832	0.0109899771408476	0.000438107655317926	0.0139414015012101
ADAMTSL1	0.012067079526657	0.00321033414637197	0.020248064851923	0.0139078204714013	0.0485351413134087	0.000919396535364343	0.0103494231616013	0.0281335339821489	0.00173663790013265	0.0106843933308942	0.0221144209197742	0	0.0276842580233696
ADAMTSL2	0	0	0.000833623194341686	0	0.00716183243497033	0.00111663476620223	0	0.00253103880339171	0.00105459950141321	0.00259530346050908	0.0197905693669458	0	0.00134493458682252
ADAMTSL3	0.0115933649817141	0.000925292040794085	0.00370929494396123	0.00556743516071016	0.0134006225410526	0.000993716998432639	0.00213067248312584	0.022899656163881	0.00375404199407886	0.00153974378663391	0.01258003434186	0.000501494159514351	0.0127667824899848
ADAMTSL4	0.00715480583616339	0.00152277557702382	0.00447661628226701	0.0183249264353714	0.0586306477143649	0.00163538419112306	0.0105194983104672	0.0142096715273137	0.00308905902767689	0	0.0234637036783117	0.000825321114264819	0.01313162744559
ADAMTSL5	0.00519275506812895	0	0	0.00398991349867535	0.00585584319457328	0.00118691544414376	0.00763475339746526	0.00538068334678504	0	0.0027586511299435	0.00601033778098329	0	0
ADAP1	0	0.00411286524813944	0	0	0.0116224251788219	0.00588934654019294	0	0.006674592745552	0	0	0.0223669863281796	0	0
ADAP2	0	0	0.00109485614685087	0.0098598909496061	0.00868259053771284	0.00146655520847082	0	0.0016620959029336	0.00277015983822267	0	0.0148527718985556	0	0.0141311797415407
ADAR	0.0157231715523802	0.00125490101591767	0.00268300041546261	0.0135912160876507	0.0155145722614697	0.00808620251265266	0	0.00814610030904268	0.00339420846210112	0.00104411686090025	0.0136490510497258	0.00136027438366648	0.0194789088867544
ADARB1	0.00672521126304429	0.00214701580228644	0.00229517874974661	0.00516739396482499	0.016684769568017	0.0015371911458387	0.0049439390906704	0.0130661247396289	0	0	0.0389203715648521	0.00232729957194408	0.0148118013242757
ADARB2	0.0194791550420096	0.00373121843058213	0.000664784212224168	0.00299340687651221	0.0166945726794537	0	0.0057279245096504	0.0171564976979528	0.00168200957823067	0	0.0135276515015147	0.00269635123227817	0.0321760941584612
ADAT1	0.0146181733130628	0	0.00166296241788084	0.00374401425720629	0.0065939355574678	0	0.00358211093797575	0.00631133831929061	0.00420755887952707	0	0.00281995967457666	0.0016862354288181	0.0160977455107412
ADAT2	0.0141051681336041	0	0	0	0.0095437953540804	0.00644807686107618	0.0103692046820009	0.014615640885106	0	0	0.00816299091987302	0	0.0310656334602455
ADAT3	0	0.00222293356096173	0	0	0	0.00318309141838553	0	0.00360750360750361	0	0	0.00805931656995487	0	0
ADC	0.00546727725219019	0	0.00279880692458419	0.00420084579829303	0.00246616818009242	0	0.00803837520322016	0.00283257030970615	0.00472095051617693	0	0.0126561652135807	0.0037839679709815	0.0270929042780599
ADCK1	0	0	0.000850514489299415	0.0229783067109029	0.0179863362645873	0.00455704233930511	0.00732821673482849	0.00774697197681869	0	0	0.00865353252729746	0.00344966945532639	0.0411655899577916
ADCK2	0.00390905963661382	0.0012479627008908	0.00266816617605761	0.00300357124621175	0.00617151703823607	0.00178699869102346	0	0.00405053036631984	0.0016877209859666	0	0.00226226430033821	0	0.00860942689197537
ADCK3	0.0226146338977436	0.00288787813154284	0.00154358354333407	0.00695048635049294	0.0142813475758885	0.00413524734130168	0	0.0093732273069505	0	0.00720841455490577	0.0209401886644638	0	0.0348649902358736
ADCK4	0.0089944234574564	0.00287145913195791	0	0	0.0121715581115828	0.00205586821884718	0.00661211670385984	0.0116499199068007	0	0	0.0156158500878392	0	0.0346667657145687
ADCK5	0.0084371097836725	0	0.00215956134989861	0.00648275102022294	0.00761158826255031	0	0	0	0	0	0.0024413764480414	0	0.0116138353297516
ADCY1	0.00218837535014006	0.00209590878604963	0.00186712075043317	0.00504439063761098	0.0172747374239912	0.00150060024009604	0.00482625482625483	0.0147392290249433	0.00377928949357521	0.00116257440476191	0.0151975683890578	0	0.0265085791401581
ADCY10	0.00912841859276299	0.00194282461442217	0.00233650864858676	0.00818291384210015	0.00720584950274491	0.00104324783917291	0.00223687374525363	0.00985289625885529	0.0013137195011807	0	0.00968518738636413	0.00052649063978616	0.0242931733669752
ADCY2	0.0287206803202769	0.00382043478438739	0.00204203916957218	0.00735595578824419	0.0280697417392204	0.00437648462023268	0.0158351859063149	0.0465001490899722	0.00723335652510678	0	0.029087327303089	0	0.0276741777984855
ADCY3	0.00428118845791591	0.000683382195160286	0.00109581235309265	0	0.00772459874330433	0.0019571147236187	0.00472087808332349	0.00609967422194496	0.00277257919179316	0.00113719068413391	0.00991049583449471	0.000740765432921837	0.0141435213832364
ADCY4	0.00682091018225473	0.00290342342656226	0.00116391942884146	0.00698790045037019	0.00615352427719166	0.000519688394838455	0.00334286048571763	0.00588980180816916	0.00098163363469486	0.00120786951144094	0.00789484072158845	0	0.0150225714135489
ADCY5	0.0019421397719151	0.00186007752803137	0.00298265882161115	0.00596906234984077	0.0109507051816109	0.00266350597291214	0.00571094073471252	0.00955902699167357	0.00251553341886147	0	0.00899169392273886	0	0.0160403446749264
ADCY6	0.00838658816820141	0.00133870421464248	0.000357771640801566	0.00644393215183837	0.00567450741729051	0.000958467219223019	0.00308263781317674	0.00271565712113189	0	0.0022276874821785	0.0133471658506695	0	0.0150075788273078
ADCY7	0.00226732691226351	0.000723841455558305	0.00348206793050256	0.00348425378607727	0.00869329986924254	0.000518246151374518	0.00166679167604237	0.00763549329691789	0.000978909397040756	0.00120451742213999	0.0144337066414733	0.000784622035796025	0.0124840672092242
ADCY8	0.00978826035206415	0.000624978125765599	0.0030064819751384	0.00451255392501941	0.0145703855588935	0.00492209663418083	0.00719569409665257	0.0233277549571479	0.000845208512940143	0.00416001064962727	0.0283234767634197	0	0.0280253349027521
ADCY9	0.00543053262664001	0.00173369116719024	0.00432443919745821	0.00834522527935641	0.00979837395984135	0.0020687743339581	0.00133072511211359	0.0051581440060022	0.00234461091181918	0.00192331363860167	0.0115235132048985	0.00187926828809934	0.0259141206043173
ADCYAP1	0.0138473468483438	0	0	0	0.0218618145930735	0	0	0.0107613666935701	0	0	0.0160275674159554	0	0.03049780034615
ADCYAP1R1	0.0104519419708182	0.00500515530996926	0.00356703665754397	0.00401543533342167	0.00707196073647399	0.00119450765380779	0.00384179488657101	0.0175990794327681	0.00225629223497027	0.00832889125799573	0.0120975668768619	0.00180847850894564	0.0115098308342613
ADD1	0	0.00322256232853283	0.00344494743276032	0.0258533248955741	0.0151775738192923	0.0069217389174201	0	0.00435813191096821	0.0014527106369894	0	0.0116835025698297	0	0.0166738245176719
ADD2	0.0186626056836699	0.0035748089760269	0.015286008770765	0.00860377753552237	0.0353568171360273	0.00255944306518901	0.0164634445814861	0.0241725178378962	0.00161150118919308	0	0.0540024334676404	0.00258332251702707	0.0431582201073369
ADD3	0.00346673322794464	0	0.0017746890301147	0.00266370462712131	0.0172014358507635	0.000792396166387346	0.00254851740000255	0.00987853887429558	0.00299349662857442	0	0.0100313982766058	0	0.0324497458421377
ADGB	0	0	0.00292438053490687	0.0011970884880949	0.0151095198721232	0	0.00343596749826159	0	0	0	0	0	0.0197301507491269
ADH1A	0.00651856487275761	0.00624313255419039	0.00222465451115442	0	0.0058807616762523	0.00446987305560522	0.00479202606862181	0.00675447483958122	0	0	0.00754489210804285	0	0.00717833864530393
ADH1B	0.0130371297455152	0.00624313255419039	0	0.0100172296349721	0.00882114251437846	0.00148995768520174	0.00479202606862181	0.0101317122593718	0.00281436451649217	0.00346298758865248	0.0150897842160857	0.00225578835291357	0.0251241852585637
ADH4	0	0	0	0.00490618515403091	0.00864074400262159	0	0	0.0198490233660222	0	0.00339216707915418	0.00369529690324881	0.00220965590906736	0.014063073235036
ADH5	0	0	0.00111529346159208	0	0.00294822185369449	0.00149393090569561	0	0.00169312169312169	0.00564373897707231	0	0.00756501182033097	0	0
ADH6	0.0394913864405215	0	0.00449253747880462	0.0101145547192296	0.0118757955907372	0.00300886753832545	0	0.0136401995070754	0	0.00699326634884234	0.030472786132828	0	0.0543606129140782
ADH7	0	0.00400241746014594	0.00641792912680867	0.00963293693797836	0.00141378925209135	0	0	0.0227337311736289	0	0	0.00725544611924328	0.00867699663115608	0.0310632966441286
ADHFE1	0.0239573188142203	0	0	0	0.0324198543157608	0.00273797929305375	0	0.024824345590354	0.00258586933232854	0	0.065857140229729	0	0.0263821486537163
ADI1	0	0	0	0	0.00614212886186352	0.00311235605353252	0.01001001001001	0	0.00587889476778365	0	0.00788022064617809	0	0
ADIG	0	0	0.00433404194919202	0	0.00572841033748929	0.0116108619613648	0	0.00657948844477341	0	0	0	0	0.0419542279373203
ADIPOQ	0	0	0.00170708182896747	0	0.0067688767049108	0	0	0.0129575639779721	0.00431918799265736	0	0.0115790997249963	0	0.0110165523699358
ADIPOR1	0.0130371297455152	0.00208104418473013	0.00111232725557721	0	0.00147019041906308	0	0.00479202606862181	0.0101317122593718	0	0.00346298758865248	0.00754489210804285	0	0.0143566772906079
ADIPOR2	0	0	0.00216142143719396	0.00486625108882368	0.00857041236539097	0	0.00465581860930698	0.00984373077396334	0	0.003364556416882	0.0146608756207965	0	0.0244100611297674
ADK	0.0202560362988171	0.00215557193790228	0.00230432533386794	0	0.00609136746631093	0.00154331705133844	0	0.0052472779745507	0	0	0.00390754742785691	0	0.00743541413397873
ADM	0.0263546278726544	0	0	0	0.020803984854699	0	0	0.00682710360129714	0	0	0	0.00456008828330916	0.0145110501647004
ADM2	0	0	0	0	0.00678271898856093	0.00343695760512793	0	0	0	0	0	0	0
ADNP	0	0.000709404001322329	0.0064460524185399	0.00682951648730649	0.0150351295802643	0.00101581883886828	0.00163354651115304	0.00402941472751083	0.00287815337679345	0.00118049259595044	0.00771590054204201	0	0.0269171429165703
ADNP2	0	0.00207369067170988	0.00406412149210895	0	0.00878997239948666	0.00197959042274153	0.00636679081908763	0.0106567951090919	0.00186961317703367	0.00115025029446407	0.0100243089492018	0	0.0107294602366204
ADO	0	0	0	0.00694922203459322	0.00203982139323881	0	0	0.00468576114332571	0	0	0	0.00625960458077863	0
ADORA1	0.00830776806524169	0	0.00708818354374445	0.00638336981284107	0.0281058820117628	0	0	0.0107605376845035	0	0.0088270035693193	0.0192315992659212	0	0.0182972705566457
ADORA2A	0	0	0.00202535132250378	0	0.0133847844447389	0.00542589917322861	0.00436271622712301	0.0107613666935701	0	0.00315274414850686	0.00343447873199045	0	0.0196057287939536
ADORA2B	0	0	0	0	0.00166003482753068	0.00168235462353109	0.0108216324432541	0.00190666857333524	0.00317778095555873	0	0.00425957872766383	0	0.004052635631583
ADORA3	0	0	0.00535062906807415	0.0240929455777125	0.0282882346086574	0.00716714515505059	0.0115255442358246	0.012184146763586	0.0101534556363217	0.00416450328833508	0.0272199023441815	0	0.0474787095544597
ADPGK	0	0	0.00252455763438851	0.00378921362449651	0.00444902694219491	0	0	0	0	0.00261988598256204	0.00285400345334418	0	0.0108613896605001
ADPRH	0	0.00218567769122494	0.00350476297288014	0	0.00463233182319316	0.00156487175875937	0	0.0159616919393456	0.00295586887765659	0	0.0198106105630176	0	0.0150785214001915
ADPRHL1	0	0.00220414820692543	0.00117812689604797	0.00530489907429511	0.00778579714884109	0.00157809602714325	0	0.0035770176615247	0	0.00366784037558686	0.0079912096693637	0	0.0228089182870502
ADPRHL2	0	0	0.00114899738488195	0.00517373398729331	0.00607463294030458	0.00153907716932927	0	0.00348857491714635	0	0	0.0116904372223521	0	0.0037074935860361
ADRA1A	0.127928873407169	0	0.0119071473366317	0.0670197487803352	0.102296810576153	0.0066456557614114	0.0170990926617936	0.0587475969308767	0.0175740674579546	0.021624340817405	0.205280064562065	0.014086084603704	0.220920969461332
ADRA1B	0.00470437695231643	0.00150186682045783	0.0016055088218696	0.00722932503406819	0.00530510170410477	0	0.00345835278656776	0.0073119458916004	0	0.00249920025591811	0.00816759913423449	0	0.0155415853971264
ADRA1D	0.00855490538274647	0	0	0.00328663031653537	0.00868259053771283	0	0.00628901152461362	0.00775644754702347	0	0.00454479348458406	0.00495092396618519	0	0.00235519662359012
ADRA2A	0	0	0.000927350439239536	0	0.0110313179115509	0	0	0.00563122514342027	0.00234634380975844	0.00577420546932742	0.00943529744775204	0	0.0269307072901425
ADRA2C	0.0052936941515267	0.00169000564461885	0.000903315438654493	0.00406747121247249	0.00358180300799816	0	0	0.00411395659775789	0	0.00281227501799856	0.012254338801832	0	0.0116589863094353
ADRB1	0.00512757404216917	0	0	0	0.00462587110935328	0	0	0.0039848575413429	0	0.00272402370990237	0.0207721297367874	0	0.00282327963455468
ADRB2	0.011840484986265	0.00189003046729113	0.00202045916955087	0.00454888688737866	0.0066762270237647	0.00135319828414458	0.0130565347956652	0.0107353730542136	0.0025560412033842	0.00314512882447665	0.0239832802274986	0	0.0228181006213043
ADRB3	0	0	0.00204515915939868	0	0.0148672556803053	0	0	0.00310474638103	0	0	0.0138722710641766	0	0.00989873593142156
ADRBK1	0.00355214549587951	0.00226803656074936	0.00303068875432631	0	0.00640917794281412	0	0.00261130695913305	0.00552104899930987	0	0.00188707729468599	0.010278548668928	0	0.0176025347650062
ADRBK2	0	0.00227132834095364	0.00121403497270546	0.00273329342724929	0.00802310010983624	0.00162619474495168	0.00261509695471959	0.00552906213283571	0.00307170118490873	0	0.00823477338932979	0	0.0352561654219282
ADRM1	0.00600730488273741	0	0.0010250859021986	0.00923156456556258	0.00541952546635017	0.00137309825891141	0.00441618088676912	0	0	0	0.0034765679321374	0	0.00992299753909662
ADSL	0.0202142712755205	0.00322669118951972	0.00689872244283764	0	0.0205159768169463	0.00462040486297613	0.00743011052289405	0.00523645884470629	0.00218185785196095	0	0.0175477078306647	0	0.0445205002991222
ADSS	0.0107263912129403	0	0.00183035031989948	0	0.00967687698149177	0	0.00788534705383721	0.00416796915702824	0.00231553842057124	0	0.0124152272762543	0	0.0206711020945733
ADSSL1	0	0.00156182158374956	0.000834800495203654	0.00751792084381143	0.0121371408647602	0.00111821175576019	0.00359641078203952	0.00633653328264106	0.00422435552176071	0	0.0169873019917611	0	0.0134683399732249
ADTRP	0	0	0	0	0.00437854730746706	0.00443741853176914	0	0.0176017601760176	0	0	0.0112351660697985	0	0.010689328042116
AEBP1	0.00211473718046321	0.00202538208833096	0.00288686832163611	0.004874648415983	0.00715433473987555	0.00483368498391592	0.00466385280880536	0.00986071736718847	0.000913029385850784	0	0.0159100227023786	0	0.0116438970260323
AEBP2	0.00473162237868121	0	0.00242221070326466	0.00727119371187168	0.00320149573880917	0.0010815136865557	0	0.00367714653428939	0	0.00251367438867439	0.00547660122128208	0	0.010421063052642
AEN	0.0224946575188393	0	0.00255899073405449	0	0.00338228128530917	0	0.0110244087299537	0.0155391665907918	0.00323732637308162	0	0.0347151594049605	0	0.00825714823903409
AES	0.0184979652238254	0	0	0	0.00208600602855743	0	0	0.00718778077268646	0	0.00491352201257863	0	0	0
AF165138.7	0	0	0	0	0.00199084608967965	0	0	0	0	0	0	0	0
AFAP1	0.00634147578824544	0	0.00162316318795743	0.00487254636836938	0.0157327492192623	0.00217422027025558	0.004661841660548	0.0016427442041931	0	0.0101067270375162	0.0366996045617608	0	0.0174583139109591
AFAP1L1	0.00956169203702287	0	0.00271934361571541	0.00489789121293827	0.00862613676308531	0.00291403947794983	0	0.00990773422502942	0	0	0.0147561999096183	0	0.0122843870705071
AFAP1L2	0.00621384523208385	0.00198376279709719	0.00371115474337756	0.00477447995233562	0.0140146426461593	0.00355076870404792	0	0.0185113408437698	0.0026828030208362	0	0.0197785371642499	0	0.0188176365732742
AFF1	0.0120638903633644	0.000641897139834725	0.00343096840112413	0.00617961992247668	0.00816263228565949	0.00183830710298886	0.00443429483626367	0.00520853679180177	0	0.00427262783702489	0.00465443713309945	0	0.0143920095562944
AFF2	0.0221844744369666	0.0186716959409723	0.0185836409564369	0.0185953067699689	0.0409374290831405	0.00737561747514734	0.0192737841791435	0.0679171442503151	0.00261219785578135	0.00964268349106787	0.0700291340060532	0.00209374637295452	0.0877254300150052
AFF3	0.0195765207041283	0.000624978125765599	0.00534485684469049	0.0150418464167314	0.0128042782184216	0.0017898533215203	0.00287827763866103	0.00963537704751763	0.00169041702588029	0.00416001064962727	0.0169940860580518	0	0.0183242574364148
AFF4	0.0105282662893336	0	0.00143723384225784	0.00485370920457413	0.00854832367372758	0.00144387651968004	0	0.0060001090928926	0.00090910743831706	0	0.00974872657259145	0	0.0150720443720986
AFG3L2	0.00614280800039313	0	0.00104820814059406	0	0.00415632780126103	0.00351017600022465	0	0.00477383936030552	0	0.00326336675020885	0	0	0.0169113742520945
AFM	0.00816993464052288	0.00521648408972353	0.00209117524048515	0.00313873195229128	0.0230329832319882	0.00186741363211952	0	0.00740740740740741	0.0017636684303351	0	0.00709219858156029	0.00141362736782584	0.0247413405308142
AFMID	0.0158639507582969	0	0	0.00609462515008017	0.00715587828566627	0	0.0116621475844777	0.00616427800893823	0	0	0.00918083958778034	0	0.0262044206857698
AFP	0.0040180006428801	0.00384822596782883	0.00137126245277715	0.0092618319903677	0.012687020272046	0.000918400146944024	0	0.0124902419984387	0	0	0	0	0.0376097873940842
AFTPH	0.0212450389514511	0	0.00362525131417485	0.00408096793417705	0.00658842833154454	0.00121400222579721	0.00390449364513156	0.00963108432465785	0.00114655765769736	0	0.0307375031638016	0.0036759863834572	0.0263197648548342
AGA	0	0.00225496430391507	0	0	0.0111514155128934	0.00161447864448373	0	0.00548922739124468	0.00304957077291371	0.00375240153698367	0.0163508901015799	0	0.0233347723109592
AGAP1	0.00285662050367932	0.00182394548591732	0.00243726718005262	0.00438983489830947	0.0173955397835995	0	0.0021000021000021	0.00518000518000517	0.0012333345666679	0.00151757964257964	0.0264510902808775	0	0.0188745128016383
AGAP10	0.00696301247771836	0.00222293356096173	0	0.00535011128231467	0	0.00636618283677107	0	0	0	0.0221946022727273	0	0	0.0191694270641639
AGAP2	0.00481727449500302	0.00153790922845167	0.00369908656328965	0.00370140865152775	0.0162972470477714	0.0022021826262871	0.00354134773686709	0.0124790348822935	0.00207983914704892	0	0.0139393474749024	0	0.0344815437537058
AGAP3	0.00629046813793582	0.00401644913971489	0.00375691698074963	0.00483335404948742	0.0113499657281496	0.00359455322167761	0.00693651621696708	0.0114067155567903	0.00135794232818932	0.00501271679741761	0.00728088227029168	0	0.0259768319866176
AGAP4	0	0	0	0	0.000832517466216441	0	0	0.000956205775482884	0.00159367629247147	0	0.00213620439203623	0	0
AGAP5	0	0.00463434943042647	0.0334405816491626	0	0.00163700900278746	0.000829509603933477	0	0.00376044353783176	0	0	0	0	0.0279749595172707
AGAP6	0.0107029711447898	0.00227794065053429	0.00182635392182109	0.0109650024534193	0.00241393710728261	0	0	0	0	0.00568595342066958	0	0	0.0314300475183031
AGBL1	0.0124279302573961	0.00158704085916044	0.0089069432409343	0	0.0386811600449104	0.00170440186387146	0.0219268996541302	0.0328381425772568	0.00321942574286832	0.00528187035939334	0.031646270068195	0.000860151916033522	0.0218973086964323
AGBL2	0.00271426400017371	0.000866525596299589	0.00324213215579093	0	0.0091825846772046	0.000620403200039706	0.00199535083256014	0.006328112640405	0.00117187271118611	0	0.0141372729200537	0	0.0164394289241291
AGBL3	0	0	0.00971643622827711	0.021875705293607	0.0179794353955416	0.00195226882536223	0.0041859457696956	0	0	0	0	0	0.0172437239703047
AGBL4	0	0	0	0.0239684985447697	0.0211065882707674	0.00142602495543672	0	0.0177777777777778	0.00269360269360269	0	0.0108317214700194	0	0.120230646546436
AGBL5	0.00602169230174726	0.00192241819961885	0.00359639339477001	0.0393281146938974	0.0230881469347258	0.00206458021774192	0.00442675758398718	0.00467971516021502	0.00519968351135002	0.00319902403530323	0.0191669184753487	0	0.0497338149617993
AGC1	0.00811247130213276	0.00226615982383521	0.00121127237760828	0.004674983462246	0.00709000394066993	0.00162249426042655	0.00223641100761498	0.0105075818770482	0	0.00484846917666529	0.00997661364389944	0.000701842300947873	0.00893357163635673
AGER	0	0	0	0.0247396030555934	0.0246903700146868	0	0.00473395647658382	0.0133452487339887	0	0	0.0111801950829958	0	0.0035456759035142
AGFG1	0	0	0	0.0131449659709694	0.0115754177953312	0.00586552683242415	0.0062882675050313	0.00221586569224912	0.00184655474354093	0.00681638372127415	0.00495033824864166	0	0.0306139339060734
AGFG2	0.0101700431209828	0	0.00520624541199623	0.0117214056309633	0.0103218348093557	0	0	0.00526905091220444	0	0	0.0147141049409964	0	0.0111993997121754
AGGF1	0.00685588920883038	0	0.00292472061606315	0.00263390093898568	0.010050756319413	0.0015670603905898	0.00252000252000252	0.00444000444000444	0.00148000148000148	0.00182109557109557	0.00396766354213163	0.00118626072824546	0.0320866717627851
AGK	0	0.00211415596551389	0.00452010259126181	0	0.0104550797498547	0.012109316857935	0.00486827265572387	0.00857743277437062	0.00285914425812354	0.0105542629840889	0.01149740988905	0	0.0328164938128755
AGL	0.01123393298555	0.00358641992026947	0.00164310616888488	0.00369930965141597	0.0162880051816076	0.0033014007141208	0.00471911933910361	0.0112247624280107	0.000692886569630292	0.00170515054244955	0.0167177312757607	0.00111073419559054	0.0141382522709987
AGMAT	0	0	0.00118480183596892	0.00533495515970188	0.0156598186279807	0.0063481483244856	0.0051042543960391	0.00179864202527092	0	0	0.00803648564482752	0	0.0114690736429219
AGMO	0.00549547173129341	0	0.000937746744612176	0.00422250935285821	0.0111549873948642	0	0.0040399143538157	0.0469784326286568	0	0.00583893871449925	0.022262506758261	0.00190174085357736	0.0363101613986674
AGPAT1	0	0	0	0	0.00973224643605133	0	0.0126887450831112	0.00447127207690587	0	0	0.0149835181300569	0	0
AGPAT2	0.00878487595755147	0.00280456133856103	0	0.00674996118772316	0.00594399567277114	0	0	0.00227570120043238	0	0.00466696535244922	0.0101680266402298	0	0.0096740334431336
AGPAT3	0.0130025484995059	0.00207552417363005	0.00332813035620979	0	0.00439887212918607	0	0.00955863024828542	0.00336827923034819	0.0028068993586235	0.00690760389036251	0.00752487913162894	0	0.0143185959184842
AGPAT4	0	0	0.00937138061801021	0.0281317904051003	0.0392235535374595	0	0.00672882013743616	0.0355666207264482	0	0.0048626239274441	0.058268719062479	0	0.0352786318946552
AGPAT5	0	0	0	0.00515955937362949	0.0106014826930795	0.00306972103910057	0.00493644329260768	0.00173950858882366	0	0.00356735159817352	0.00777227241814826	0	0.0258813524855342
AGPAT6	0	0	0.00183035031989948	0.00412087346033866	0.0084672673588053	0.00367761984443668	0.00788534705383721	0.00416796915702824	0	0.00284919766593727	0.0124152272762543	0	0.0206711020945732
AGPAT9	0.00563443768311923	0	0.000961459880682829	0.00432928545143624	0.0101662822541189	0	0.00414207310759035	0.00145958766648422	0	0	0	0	0.0248188995920394
AGPHD1	0	0	0.00122196923171514	0.00550231343320321	0.00646042771261671	0.00163682265155793	0	0.00742026268706263	0	0	0.00414429564968923	0	0.0157718134036756
AGPS	0.00743848373947454	0.00118736360160627	0.00126930211865563	0.00571544513315558	0.00419416993602213	0.00510067456421112	0	0.00385384300407062	0.00160576791836276	0	0.00430482463220654	0	0.016382733418114
AGR2	0	0	0	0	0.00628172269963313	0.00318309141838553	0	0.0036075036075036	0	0	0	0.00481918420849718	0.0306710833026622
AGR3	0.029353058588705	0.00468546475124869	0	0	0	0	0	0.00380191996958465	0	0	0.0254809529876418	0	0
AGRN	0.00371422610153532	0	0.0006337951691453	0.00190257909532506	0.0103316670773498	0.00113195462142029	0.000910152702358205	0.00513152761710531	0	0.00131545507762709	0.00644852872096345	0	0.00818031983496039
AGRP	0.0184284240011794	0	0	0	0	0	0	0.00477383936030552	0	0	0.010664960273023	0	0.0202936491025134
AGT	0.00504316953118696	0	0.0051633956555189	0.00387497771887812	0.0204737628728784	0.00461089785708522	0	0.00522568423802991	0	0.00803755144032922	0.00291860023932522	0	0.0249912530614285
AGTPBP1	0.00812668373170537	0	0.00554694598500341	0.00936634735179602	0.0160377340642278	0.00510820120278623	0	0.00842079228580518	0.00263149758931412	0	0.0258670614098537	0	0.0335595846410505
AGTR1	0	0	0.0023235280449835	0.00523121992048546	0.0230329832319882	0.00311235605353252	0	0.0229276895943563	0	0.0072337962962963	0	0	0.0149947518368571
AGTR2	0.00673346261581556	0.00429930007394796	0.00459598953952781	0	0.0242985317612183	0.00307815433865854	0	0.0156985871271586	0.00581429152857724	0	0.00779362481490141	0	0.0444899230324332
AGTRAP	0.0154149710198545	0	0	0	0.00347667671426237	0	0	0.0079864230807627	0	0	0.0267630135153218	0	0.0169751907587062
AGXT	0	0	0.00106421131831306	0.00479195717907065	0.0225055103335457	0.00285101317880842	0.00916947481832978	0.00646229653863242	0.00269262355776351	0.00331318914334182	0.00360926136466172	0	0.0171695631719738
AGXT2	0	0.00151936429797773	0.00162421377901759	0	0.00751367219994954	0.00217562753256642	0	0.013561411619664	0.00205475933631273	0	0.0220340150106727	0	0.0340657468915006
AGXT2L1	0.00980392156862746	0	0.00250941028858218	0.00753295668549906	0.0143725815367606	0.00336134453781513	0	0.0152380952380952	0.00211640211640212	0.0078125	0.00567375886524823	0	0.0242914979757085
AGXT2L2	0.0108690926481457	0.00346994507076953	0.00370940175695814	0.00835139322117412	0.0147084238820679	0	0	0.00281561257171013	0	0.00577420546932742	0.0125803965970027	0	0.017953804860095
AHCTF1	0.00432462354152071	0	0.00405874329869195	0.00664574917115046	0.0065837552423151	0.000988485380919019	0.00158959135580221	0.00672170059024933	0.00186713905284703	0	0.00437983150162523	0	0.0172634769714146
AHCY	0	0	0.00193180160783848	0	0.00893658471818481	0.00388146020532925	0	0.00439898823270648	0	0.0030071208622017	0.0131033692038065	0	0.0187001524062421
AHCYL1	0	0.00147358307619309	0.000787636625418137	0.00709317955320062	0.01145142669161	0.00211007190070002	0.00339322373220678	0.0047828296415867	0.00398569136798892	0	0.0133563061799629	0	0.0177903835352542
AHCYL2	0.0220910240050801	0	0.00753922023761832	0	0.0279013663055871	0.00403950153235751	0	0.00686715260500777	0.00381508478055988	0.0117358565026988	0.0460245334165414	0	0.0291923491305998
AHDC1	0.00458412791550536	0	0.000782235127363525	0.00117408925896182	0.00964972863584544	0.00174633444400204	0	0.00435419388037842	0	0.000811772651704074	0.00530588422560621	0	0.00841351412292482
AHI1	0.00655890387598425	0	0.00559605349519359	0.00839934959636401	0.0197238458183274	0.0039978080767904	0	0.00792898601896763	0	0.00348441768411663	0.01265263726431	0	0.025279661902579
AHNAK	0.0205656445631256	0.00133990977320354	0.00386741335292024	0.00548227490256501	0.0152403070820793	0.00268612500416334	0.00555374494104042	0.0139166857358558	0.00235568899174642	0.00245266296766868	0.0111731369854028	0.00058096851235085	0.0226471875351019
AHNAK2	0.00909466115537779	0.00319380588930638	0.00465573619999265	0.00733738764399971	0.0171275243914544	0.00311816953898667	0.00367719272660681	0.0162560571965839	0.00215962112515003	0.00507311567573418	0.0144740564770693	0.000157363093782618	0.0210318641779425
AHR	0.0173214161989884	0.00184328059707545	0.000985241573844595	0	0.00585998159965778	0.00329931737123589	0.00848905442545017	0.00523491689569428	0.00249281756937823	0	0.00835359079100151	0.000999029941926389	0.019074595976214
AHRR	0	0.0010867675186924	0.0023235280449835	0.00261560996024273	0.00921319329279528	0	0	0.00617283950617284	0	0.00180844907407407	0.00591016548463357	0	0.0224921277552857
AHSA1	0.00723003065532998	0.00461635760152523	0.00246746341060195	0	0.00326130736028152	0.00661031374201598	0	0.00187292222690453	0	0.00384095378564405	0.0167367518148915	0	0.0278663529711504
AHSA2	0	0	0	0	0.00489696134131537	0	0.0159614469665577	0.016873529650361	0	0	0	0	0.0059774649571117
AHSG	0.0199808184143222	0	0.00113650828287237	0	0.00751075540173528	0.00152234806966265	0	0.0138026224982747	0	0.00353826992753623	0.00770891150169596	0	0.0110015842281288
AHSP	0	0	0.00812106889508798	0	0	0	0	0	0	0	0	0	0
AICDA	0	0.0117960695496261	0.00210168365877905	0	0.0166670833437502	0	0.0181085608221286	0.0159527797718752	0.00531759325729175	0	0.0142556755408247	0	0.0271261842274802
AIDA	0.0165697911898035	0	0.00565493501082376	0	0.0280285025101153	0.00757476168676729	0	0.010730912389587	0	0	0	0	0.018246895561241
AIF1	0	0	0	0	0.0147509432306262	0	0	0.0127068839543823	0.0141187599493137	0	0.0378502926300749	0	0
AIF1L	0	0	0	0	0.0202240828378433	0	0	0.00774293457220286	0	0	0	0	0.016457654455087
AIFM1	0	0.00128274198927628	0.00137126245277715	0.00617455466024513	0.00815594160345812	0.00183680029388805	0	0.0104085349986989	0.00346951166623298	0	0.00232531101034763	0	0.0287604256542997
AIFM2	0.0131068470168816	0.0020921727632581	0.00335482658901361	0	0.00295610479982736	0.0044937761200737	0	0.00339529751294457	0.00282941459412048	0	0.0075852391246634	0	0.0324752646734071
AIFM3	0.00408759676847508	0	0.00418504261364575	0.0157037615964014	0.0258135464251295	0.00654015482956012	0	0.0137654687365027	0.00352960736833404	0.0108576789162619	0.0425805825073488	0	0.0180052845510157
AIG1	0	0	0.00346603631019639	0	0.00229057291809828	0	0	0.0105235464351486	0.00438481101464527	0	0.0117550252733043	0	0.0167758963920639
AIM1	0.00326047084498756	0.0026022537260464	0.00417274813285735	0.0100208821450465	0.00992740376682778	0.00186312619713575	0.00359533001285115	0.00633462907026154	0.00281539069789402	0.00173212513639964	0.000943455393443209	0.00282076358090526	0.0215428680931971
AIM1L	0.0158188895337284	0.00378762143765327	0.00472383401383608	0.00303865674659189	0.0178388804028778	0.00361574617913792	0.00581451074753259	0.0143424598439137	0	0.0042018925323966	0.0183095232049963	0	0.0174199917132555
AIM2	0.014249886000912	0	0.0036473986752648	0	0.0144625708665972	0	0	0.0166112956810631	0.00307616586686354	0.0113553779069767	0.004123371268349	0	0.0274613187709883
AIMP1	0	0	0.00259290172409814	0	0.00685420455756623	0.0017365904824422	0	0.0216494946811128	0	0.00807243232072742	0.00879379861321796	0	0.0167331390615888
AIMP2	0.00763545293506809	0	0.00130291292242065	0.0117335773917431	0.0154988298383472	0	0	0.00395589180635909	0	0	0.0132564459468416	0	0.0252248161741521
AIP	0.00740477459866125	0	0.00126354999425085	0.0113790886487902	0.0016700652494493	0	0	0.00191818922936749	0	0	0.00428531636348055	0	0.0122313685678291
AIPL1	0.00636618283677107	0	0.00217264960050406	0	0.00287164466268944	0.00291025501109534	0.00468000468000468	0.0131931560502989	0	0.00338203463203463	0.00736851800681588	0	0.0105157999894842
AIRE	0.00509066652623449	0.00162518931353965	0.00260601247516144	0.0195573629256466	0.00344443108242731	0.00232716184056434	0.0112269834740739	0.00527490017194583	0	0	0.0176765271719461	0	0.0308325389605133
AJAP1	0	0	0.00406053444754398	0	0.0201259076784363	0	0.00437330534417913	0.0169517645245801	0.00256844917039092	0.0063207928802589	0.0172140742270881	0.00411736126551216	0.00982665775716363
AK1	0	0	0.00214479511844631	0	0.0113393148219019	0	0	0	0.00542667209333876	0	0.00727404982724132	0	0.00692065469393405
AK2	0	0	0.0111074654590708	0.0250074857934447	0	0.00743920165620121	0.0239260810023769	0.0252932856310841	0	0	0	0	0.0358406881412123
AK3	0	0	0.00183436424603961	0.00825982092708232	0.00727357365220682	0	0	0	0.00928246542281632	0	0.0311061341296504	0	0.0118379619764662
AK4	0.0109418767507003	0	0.00186712075043317	0	0.00740345889599622	0.00250100040016007	0	0.00566893424036282	0	0	0	0	0.0120493541546173
AK5	0	0.00138982702212883	0.00371434323354379	0.00334500740919141	0.00883681061831164	0.000995069430969546	0.0032003584401453	0.0135329442611858	0	0.00231275902901125	0.00755829333736443	0	0.0191762368073483
AK7	0.00677066406673166	0.00756534294780345	0.00231069087346426	0.0156069544589069	0.00687171875429482	0.00154758035811009	0.00248867652182569	0.00964658423221959	0	0.0017984576427256	0.00391834175776811	0.00117151439322583	0.0223678618560852
AK8	0.0102124183006536	0.0032603025560772	0.00174264603373763	0.00392341494036409	0.00575824580799705	0.00350140056022409	0.0075075075075075	0.00793650793650793	0	0.00271267361111111	0.0118203309692671	0	0.0168690958164642
AKAP1	0.00928891422187888	0.000988491654284451	0.00369847191101159	0.00475816321723363	0.00838004865124728	0.00424636078714463	0.00910480961567948	0.00962508445086116	0	0.00657964757383088	0.0053757120603214	0	0.0153436315891765
AKAP10	0.00739360600952297	0	0.00126164418732136	0.00568096280957697	0.00416886574334629	0.00168996708789096	0	0.00191529603294309	0.00159608002745258	0	0.00427885283955372	0	0.0183193800721783
AKAP11	0.0103090657924579	0.000411394644299962	0.00285859917206172	0.00396054505020981	0.00755656232216647	0.00117817894770947	0.00284195867792082	0.00500726052776526	0	0.000684586400280406	0.00522033544384037	0.000445939232752631	0.0170287402563677
AKAP12	0.00274927694016474	0	0.00187654536442863	0.00422487755776728	0.0145716237160307	0.000942609236627909	0.00202109007493191	0.00249267775908269	0	0.00365138343615629	0.0095464254603167	0.000475701862420361	0.0174083770624196
AKAP13	0.00977195994724897	0.00187181204623361	0.00650319643164474	0.0127642776260111	0.021598786430669	0.00201023176057693	0.010775566644534	0.0169603998170157	0.000843800985921181	0.0015574061165928	0.0254486786711335	0	0.0338972278655989
AKAP14	0	0	0.00469048652071437	0.0211204393051376	0	0	0	0.0213618157543391	0	0	0.03181547027242	0	0.0302697794089825
AKAP16BP	0	0	0	0	0.000625329861501942	0	0	0	0	0	0	0	0
AKAP17A	0.00809300661065238	0.00387552429242508	0.0062144542606264	0.00932753304278577	0.0182528838979888	0.00554949024730448	0	0.0178200297941221	0	0.0064491146428636	0.0187344493455101	0	0.0222803420860065
AKAP2	0.00258269798962788	0.00412261650926516	0.00440711325708146	0.00992222956467209	0.00640748953977332	0.00177099290717341	0.00379726407123667	0.00869754294411828	0.00111506960822029	0.00274411661397962	0.0104626744090457	0	0.0156425756780701
AKAP3	0.0114800018368003	0.00183248855610897	0.00293841954166532	0.0176415847435575	0.0142405329584189	0.0039360006297601	0.0126590290524717	0.0282517378536114	0.00123911130936892	0.00304937548790008	0.0298968558473267	0	0.0695306993840212
AKAP4	0.0028666437335168	0.00366069058927967	0.00391331039155117	0.00881047565555446	0.0109911779633347	0.00196569856012581	0.0105368526421158	0.0118815557412049	0	0	0.0149309443822322	0	0.0236759239529323
AKAP5	0.0114531794026022	0.00182820704079096	0	0.00440009152190366	0.012915691531956	0	0	0.00296691885476932	0	0	0	0	0.0126124080870761
AKAP6	0.00633874239350912	0.00134909071285953	0.00270410591442045	0.00487044613286576	0.0104839785745601	0.00217328310634598	0.00155327741534638	0.0101258894362342	0.00228060572888159	0.000561242816091953	0.0116165321594522	0	0.0215226394899716
AKAP7	0	0	0	0.0246290036424537	0.0343396928895406	0.00183165279189677	0	0.00415174632829935	0.00691957721383222	0	0.00463758898373864	0	0.0397105291522558
AKAP8	0.0035367682426506	0.00112910911032977	0.00181054133375338	0.00815255052543188	0.00877446980266217	0	0.0078000078000078	0.00916191392381869	0.00152698565396978	0.00187890812890813	0.0163744844595908	0	0.013631592578961
AKAP8L	0.022729339030821	0	0.0012928440435766	0.0116429005958254	0.0136702713463423	0.00346351832850605	0.00556971190665162	0.013738622703074	0.00327110064358905	0.00402498712004121	0.01315400046039	0	0.0271157027034355
AKAP9	0.0175516543848726	0.0016009557319535	0.00684574295420017	0.0019265738469271	0.0240342483640283	0.00401180671654231	0.00184326254543836	0.00941819386312075	0.00162382652812427	0.00266409039770388	0.0203151063518525	0.000867693564646555	0.0427980190206032
AKD1	0.0142159876272429	0.00226921868228291	0.00545808307896655	0.00955764139910684	0.0188367729919852	0.00121851322519225	0	0.0110478532417431	0.00306884812270641	0	0.021596202480535	0	0.0440292734204083
AKIP1	0	0	0	0.0178506082594765	0.0026198653913162	0.00265509047220785	0	0.0030091025351689	0	0	0.0067224631104837	0	0
AKIRIN1	0	0	0.00216702097459601	0	0	0	0.00933576063109741	0.0032897442223867	0	0.00674654576856648	0	0	0
AKIRIN2	0	0	0	0.0092315645655626	0.0243878645985758	0	0	0.00311235605353253	0	0	0.0139062717285496	0	0.0198459950781933
AKNA	0.0017020697167756	0.0010867675186924	0.00174264603373762	0.00915463486084953	0.00460659664639763	0.00194522253345782	0.0025025025025025	0.00573192239858905	0.00146972369194591	0.00180844907407407	0.00295508274231678	0.000589011403260766	0.00937171989803567
AKNAD1	0.0133968777496011	0.00320770312314392	0.00571510468615355	0.0128670577256056	0.0234167647563508	0.00459321522843466	0.00492425776742095	0.0251606123068699	0.00144601220154425	0.00533781847835668	0.0348888901393867	0.00579508706725747	0.0645436620324912
AKR1A1	0	0.00240022274067033	0	0.00577680727415571	0	0.00171847880256397	0	0	0.00324601551595416	0.00399412065439672	0.00435104207457685	0	0.00413965541508324
AKR1B1	0.00773179934434338	0	0.00131935346402848	0.00594081757531469	0.0191820428178071	0.0017672684215642	0	0.00801161684442438	0.00333817368517683	0	0.00894914647515489	0	0.0042571850640919
AKR1B10	0.00773179934434338	0.00246836786579977	0.00263870692805696	0	0.00697528829738441	0.0035345368431284	0	0.0100145210555305	0	0.00410751840168242	0.00447457323757745	0	0.0170287402563676
AKR1B15	0.0429965896363537	0.00686330538796256	0.00366846686985201	0	0.037173392034968	0.0196555838337617	0.0158041518663354	0.0668289850347897	0.00309393449235138	0	0.0248831327257196	0	0.0236742355892474
AKR1C1	0	0.0078831196132016	0.00983164478735557	0.0252972426005566	0.0111383381599465	0.00188134955474728	0	0.00852878464818764	0.00710732054015638	0.00437266791044777	0.0238170847888218	0	0.0317239712369328
AKR1C2	0	0	0.00918385895619425	0.0206766542036351	0.0121385333135768	0	0.0131883524109672	0.0069709862743684	0	0	0.00519115999155094	0	0.0148168736600948
AKR1C3	0	0.00241503893042756	0.00129084891387972	0	0.0068245876242928	0.00518726008922087	0.00556111667222778	0.00587889476778366	0	0	0.00875580071797566	0	0.00833041768714283
AKR1C4	0.00756475429678044	0.00241503893042756	0.00129084891387972	0.0116249331566343	0.0136491752485856	0.00172908669640696	0	0.00391926317852244	0.0065321052975374	0.00401877572016461	0.0175116014359513	0	0.0291564619049999
AKR1CL1	0	0	0.00675783740192689	0.0304293582448346	0.0133980010182481	0	0	0.0153885611695306	0	0	0	0	0.043611306958184
AKR1D1	0.0149907057624274	0	0.00127900626329368	0.0115182823937295	0.0118334592751499	0	0.00551009725321654	0.0194165331780011	0	0.00398190621814477	0.0130132084065327	0	0.0371429632656094
AKR1E2	0.0152709058701362	0.00243760938772127	0	0.00586678869587153	0.0103325532255648	0.00349049277031684	0.00561308972523924	0.00593383770953863	0	0	0	0	0.0252248161741521
AKR7A2	0	0	0	0	0.00307106443093176	0.00155617802676626	0.00500500500500501	0.00529100529100529	0	0	0.0197005516154452	0	0.00749737591842855
AKR7A3	0	0.00235684522126063	0.0113376970869677	0	0.014985314391896	0.0016874219567345	0	0.0191241155096577	0.00318735258494295	0	0.0170896351362899	0	0.0121945270962392
AKR7L	0.0159154570919276	0.00508099099648394	0.00543162400126013	0	0	0.00363781876386918	0	0.0041228612657184	0	0.0169101731601731	0.0184212950170397	0	0.0262894999737104
AKT1	0	0.00162676219014247	0.0156512076210947	0.0117457744576389	0.0126418036865798	0.00232941409411998	0	0.00396000396000396	0	0.00270703395703396	0.00589787823830377	0.00529008162595949	0.0252510373967864
AKT1S1	0	0	0	0.00732777887694463	0.0172075205468551	0	0	0.00494101661416838	0	0.0050664721141375	0	0	0
AKT2	0	0	0.00260312270599812	0.00390713521032109	0.00917496427498286	0.00464916256959215	0.0112145340361108	0.00395178818415333	0	0.00270141770401107	0.00882846296459787	0.00175970211762553	0.0167990995682631
AKT3	0.015466648106689	0	0.0149556212558197	0.0356519346188085	0.0197672141639939	0.00353523385295748	0	0.029381721355691	0	0	0.0447545562236106	0	0.0936765407595412
AKTIP	0	0.00267055499473901	0.00285484674468964	0.0128548748899301	0.0094333037127597	0	0	0	0	0	0.00484109118195242	0	0.0184235858746368
AL122001_32	0	0	0	0.00576796070865165	0	0	0	0	0	0	0	0	0
AL138764.1	0	0	0	0	0	0	0	0	0	0	0	0	0.0801699603158696
AL359853.2	0	0	0.00633689466813683	0	0.00837563026617753	0.00848824378236143	0	0.0192400192400192	0	0	0	0	0
AL445989.1	0.0377073906485671	0	0.109384551040762	0	0.0595314028149849	0	0	0.117216117216117	0	0	0	0	0.0622858922454064
AL512274_9	0	0	0.00248949433391089	0	0.00329042617599831	0	0	0	0.00629881582262533	0	0	0	0
AL589988.1	0	0	0.00147007046782787	0.00661946984665998	0.00680059961858351	0.000984576607444383	0	0.00669512093062181	0	0	0.0124643208814768	0	0.0118587668305548
ALAD	0.0158433638630154	0	0.00135175500964247	0.0243468642414699	0.00535994399345794	0	0.0232940268688658	0	0	0	0.0458446273482998	0.00548269080246842	0.0261704148020659
ALAS1	0.0114710470771772	0	0.00130494554788465	0	0.00948628326559265	0.003495938156854	0.00281092324774072	0	0	0	0.00663856341487702	0	0.0210534737178961
ALAS2	0	0.00405367143073974	0.0115557609669268	0.00975629395194989	0.0267286859181115	0.0174137549192786	0.00933440015943313	0.0131570592723438	0	0	0.0489890504821314	0	0.072243974243386
ALB	0.00803600128576021	0.00384822596782883	0.00137126245277715	0.00308727733012257	0.00906215733717569	0.00367360058777609	0.0206764141190371	0.00936768149882905	0.00173475583311649	0	0.00930124404139055	0.00139045314868116	0.0243357447844074
ALCAM	0.00839376846629062	0	0.00358077952137868	0.00644944921703686	0.0104121705021316	0.00287786347415678	0	0.00978473581213306	0.00181198811335797	0.00222959474885845	0.014573010784028	0.00145235688475258	0.0184866803468101
ALDH16A1	0.0091568383268625	0	0.00208336263062033	0.00234525426074068	0.0117029354404124	0.00279065549009143	0.00448767572055243	0.00711617149973314	0	0	0.0035328510991583	0	0.00840303652127733
ALDH18A1	0	0	0.00367794640286333	0.00236587835599845	0.00625015625390634	0.00140759821516546	0.00226357010276608	0.00319055595437505	0	0.00163578308207705	0.00890979721301543	0	0.0118677055995226
ALDH1A1	0.016414908864426	0.00524044038864303	0.00466839733492666	0.0126125853421578	0.0209791427830585	0.00250131944600776	0	0.00992190046916414	0	0.00290680677807543	0.00949969193856141	0	0.0482035650323764
ALDH1A2	0.00472250557255657	0.00301530872238354	0.000805847876872891	0.00725718370471971	0.0170417448190433	0.00107942984515579	0.00347167977225781	0.00978683059607915	0	0.00752649325626204	0.0136651225078233	0	0.0260024598327001
ALDH1A3	0	0.00152528774553319	0.00489163798943895	0.00367103152314769	0.0204737628728784	0	0	0.00371298616912652	0	0.00253817413905133	0.0138249485020668	0	0.0210452657359398
ALDH1B1	0	0.00302112978169316	0.00161480713550977	0	0.0149403134477761	0.00216302737311141	0.00347838185676024	0.00735429306857879	0.00204285918571633	0.00251367438867439	0.0136915030532052	0	0.0182368603421235
ALDH1L1	0.00286547534397797	0.000914799640330995	0.00342275097549188	0.00660516350476278	0.0148643563448808	0.00458476055036475	0.00210651160422164	0.0141035967406459	0.00618578804414292	0.00304456755297659	0.0149248588128895	0.00198322975461071	0.0157775160640083
ALDH1L2	0.0053051523639759	0.000846831832747326	0.00271581200063007	0.00611441289407392	0.00777737096145057	0.00121260625462306	0.00195000195000195	0.00755857898715042	0	0.0014091810966811	0.00921064750851986	0	0.0102236944342208
ALDH2	0	0	0.0064592285420391	0.00727119371187169	0.023477635417934	0.00865210949244565	0	0.0098057240914384	0.00408571837143267	0	0.0109532024425642	0	0.015631594578963
ALDH3A1	0.0107972704500302	0.00344701591831951	0.000921222572900949	0.00414810390170653	0.017046436929401	0	0.00396872643568679	0.00978952520802741	0.00466167867048924	0.00286802496328928	0.0124972662230137	0	0.0118901115886973
ALDH3A2	0	0	0.00501826299238743	0.0150642395666018	0.00884368292964684	0.00672194219316434	0	0.0101576015363372	0.00423233397347385	0	0.0340387711058109	0	0.00809626640674652
ALDH3B2	0.0063496901351214	0.00405426224589911	0.00433404194919202	0	0.00859261550623394	0.00290271549034121	0.00466788031554871	0.00657948844477342	0	0	0.0220482857457833	0	0.0279694852915469
ALDH4A1	0.00869141983034346	0.00277472557964016	0	0.0200344592699442	0.0176422850287569	0.00397322049387129	0	0.0157604412923561	0	0	0.0150897842160857	0	0.0239277954843464
ALDH5A1	0	0	0.00152362494753017	0.00343030814458063	0.00604143822478379	0.00102044460771558	0	0.00231300777748865	0	0.00237173649058895	0.010334715601545	0.00154494794297906	0.0172070922718032
ALDH6A1	0	0.0014598369654077	0.000780289268837744	0	0.00928194846662212	0	0	0.00236910684671879	0.00197425570559899	0	0.0105853710172542	0	0.0176244284649626
ALDH7A1	0	0.0030830998791969	0.000823965212382607	0	0.0130686621745062	0.00110369793994779	0.00709946242452908	0.00750514599164503	0.00208476277545695	0.00513047089272609	0	0	0.00797611669152558
ALDH8A1	0.00502250080360012	0	0.00514223419791431	0.00771819332530641	0.00792938767002872	0.00459200073472011	0.0110766504209127	0.0182149362477231	0.00433688958279122	0	0.0116265550517382	0	0.0248888298931439
ALDH9A1	0.0193464684008999	0	0.00330127942600048	0.0148650830650982	0.0130901477737432	0.00221102496010284	0	0.00626457072029138	0	0	0.0167943810799301	0	0.0213046129758897
ALDOA	0.013430029546065	0	0.0103126450215706	0.010319118747259	0.00605799011033114	0.00153486051955029	0	0.00695803435529463	0.00289918098137276	0	0	0	0.0258813524855342
ALDOB	0.0067150147730325	0	0.00229169889368236	0.00515955937362949	0.0136304777482451	0	0	0.00869754294411829	0.00289918098137276	0	0.0194306810453706	0.00232377101560412	0.0332760246242582
ALDOC	0	0.00214376058481789	0.00229169889368236	0.00515955937362949	0.00757248763791393	0.00153486051955029	0	0.00173950858882366	0.00289918098137276	0.00356735159817352	0.0155445448362965	0	0.0110920082080861
ALG1	0.0105418511490618	0	0.00179886042192271	0.00809995342526781	0.00951039307643384	0	0.00387484258452001	0.00546168288103772	0.00455140240086477	0	0.00915122397620682	0	0.00870663009882025
ALG10	0	0	0.0026470572664369	0	0.0151609509881441	0.00354572208630287	0	0.0093764650726676	0	0	0.0119699554119161	0	0.0170826286749005
ALG10B	0	0	0.0052941145328738	0	0.0186596319854082	0.00709144417260575	0.00380126962405443	0.00803697006228651	0.0111624584198424	0	0.0149624442648951	0.00178940173142511	0.0170826286749005
ALG11	0	0	0.000848346953543672	0	0.013455373571628	0	0	0.010302971763418	0.00429290490142417	0	0	0	0.0164242717888495
ALG12	0	0	0.0059870047784851	0	0.0124349848123617	0	0	0.00129840620638167	0	0.00266274710293115	0.00870208414915372	0.00173451210776177	0.0110390811068887
ALG13	0.00778601859873272	0.0016571181994173	0.00398581629646544	0.00997079594564644	0.0204872573410546	0.00415254325265746	0.00953962639124011	0.0201694957986219	0	0	0.0105138861077923	0.00359253105827873	0.0785957073124438
ALG14	0	0.00360586457814991	0.00192735045206005	0	0.0101897068676077	0.00258167783242329	0	0	0	0	0.00653658855443345	0	0.0124380429983147
ALG1L	0.0260742594910304	0	0	0	0.0058807616762523	0	0	0.00337723741979061	0	0	0.00754489210804285	0	0
ALG2	0.0194486357008203	0	0.00442495099173829	0	0.0087728505980483	0.00148180081530059	0.00953158362274438	0.0151143683160661	0.00839687128670337	0	0	0	0.0142780807304268
ALG3	0	0.00376106565350397	0.00201030610839735	0	0.0146138919173463	0.00538559317106786	0.00866061604536589	0.00915550839081537	0	0	0.0136358635607889	0.00407688032669896	0
ALG5	0	0.00240760804141087	0.00643438535533896	0	0.00850448611642645	0.00344753285929758	0	0.00390720390720392	0	0	0.00872885979268962	0	0.0124571784490813
ALG6	0.00482085695553242	0.00153905292477091	0.00493578328195039	0.00370416127656728	0.0086983289678595	0.00110191016126455	0.00354398132947248	0.00499532606439931	0	0	0.00557988549746731	0	0.0132719948573362
ALG8	0	0	0.000793614892024727	0.00714701772817748	0.0104894041284197	0.0031891314400523	0.00341897875104706	0.00481913195385682	0.00401594329488068	0	0.00269153646359024	0	0.0230469620262889
ALG9	0.0104624855867549	0	0.00238042332044947	0.00535931465084245	0.00943879296715536	0.00239142527697256	0.0128189012594475	0.00632399128799409	0.00301142442285433	0	0.00807318036765203	0	0.0192024026963383
ALK	0.00157136381662199	0.00050165605413284	0.0018769615475836	0.00241475117582588	0.0131129398428555	0.00251418210659518	0.00577582375839432	0.0113976255498981	0.00203529027676752	0.00166957405516086	0.0100032351900702	0.000543779844937888	0.0173040873733271
ALKBH1	0.00628456510809452	0	0.00214479511844631	0.00965763677628085	0.00425224305821321	0	0	0.00488400488400489	0	0.00333867521367521	0.0145480996544826	0.00217481133511668	0.0103809820409011
ALKBH2	0	0	0.00319263395493917	0.00718793576860599	0.00421978318753983	0.00213825988410632	0.00687710611374735	0	0	0.00496978371501273	0.0054138920469926	0	0.0103017379031843
ALKBH3	0	0	0.00152322858307971	0.00685883152946062	0.0120797331414381	0.00204035828691518	0.00656223340926773	0.0069372181755116	0	0.00474223898716613	0.0206640541398218	0	0.0294901987218104
ALKBH4	0	0	0	0	0.00729757884577844	0.00184892438823714	0.00594654060000595	0.00419089528000419	0	0.00859460946094609	0.00468131919574936	0	0.00890777336842996
ALKBH5	0.00620501365103003	0	0.00317646871972428	0.00476769410474624	0.00559788959562245	0.00141828883452115	0.00456152354886532	0.00321478802491461	0.00267899002076217	0.0032964135021097	0.00359098662357483	0	0.00683305146996019
ALKBH6	0	0	0	0.00705333022986802	0.00621114154570468	0.00419643512835845	0	0.00713393971820937	0	0	0	0	0.0303264643891492
ALKBH7	0	0	0.00376788331618946	0.00848305933051695	0.00249005224129602	0.00252353193529664	0.0162324486648811	0.00286000286000286	0	0	0.0127787361829915	0	0.00607895344737449
ALKBH8	0.0182991391832526	0	0.00624512654685661	0.0210905332959522	0.0185722606635997	0.00209133019237173	0.00672617007816854	0.0130359581991171	0.00197514518168441	0	0.0264753503076847	0	0.0251890984708741
ALLC	0.00625250100040016	0.00598831081728466	0.00320077842931401	0.0048041815596295	0.0141018264685642	0.0028582861716115	0.00459643316786174	0.0145772594752187	0.00539898499082173	0	0.0144738746562455	0	0.0240987083092346
ALOX12	0	0	0.00251948824154838	0.00567240714269507	0.00582762226351509	0.00084371097836725	0	0.0057372346528973	0.00159367629247147	0	0.00640861317610869	0.00127737412755347	0.0182917906443588
ALOX12B	0.01396570024021	0.00222926670501005	0.00357465853074385	0	0.0173239532001279	0	0.0051333384666718	0.0126622348844571	0	0	0.0363702491362066	0.00483291407803706	0.038448081632967
ALOX15	0.0109115538368178	0	0.00372389290290396	0	0.00820326877726493	0	0	0.0113064481661503	0.00314068004615286	0.00386450865053965	0.0168393908857558	0	0.0320425656530575
ALOX15B	0	0	0.00247110811283327	0.00556348351957095	0.0106149051231615	0.00331003893433297	0.00266145022422718	0.00468922182363837	0	0	0.00419036843814493	0	0.0119603633558388
ALOX5	0	0	0.00123921495732453	0.00836995187277673	0.0106463566938968	0.00331984645710136	0.00533867200533867	0.00940623162845385	0.00156770527140897	0	0.0168111373785133	0	0.0259909031838856
ALOX5AP	0	0	0.00258169782775945	0	0.0034122938121464	0	0	0.00783852635704487	0.0065321052975374	0.00803755144032922	0.0175116014359513	0	0.0249912530614285
ALOXE3	0.0188874626062896	0	0.00537159120546924	0.00725620032332031	0.00922969427526812	0.00503665669501057	0.00462827912514485	0.00978550443602054	0.00135909783833618	0.00334465483653046	0.010930616657257	0.00217870645840152	0.0467980854860294
ALPI	0.013899699766485	0.00147915427874958	0.00158122891530068	0.00355999843360069	0.00835979731671406	0.00317707423233944	0.00340605255539093	0.00480091217331293	0	0.00492281033396345	0.0160881631339742	0.0016033580731484	0.0127554599746421
ALPK1	0.00393731789904716	0.00251396823601133	0.00268745412431826	0.00605056761887473	0.00577212109910065	0.00179991675385013	0.00434169108867903	0.0086695990310448	0.000849960689318117	0	0.00797516306360191	0.0013625324027237	0.0205952013180929
ALPK2	0.00638159450489396	0.0008149266222212	0.00326686393726064	0.00980674409791614	0.0169837195048985	0.00554287065567932	0.00281480060323972	0.021821406581306	0.00275522810370025	0.00474631091301488	0.0132954411472174	0.00176671115046428	0.0386512768393577
ALPK3	0.0102766473465696	0.000820201900899925	0.00175360607168566	0.00592213575904014	0.0110094762618308	0.0023489479649302	0	0.0106485641076836	0.00110922542788371	0.000682433612858141	0.0133815067576609	0.000889073816242667	0.039608778436981
ALPL	0.00466853408029879	0	0.00159327637370297	0.00358712223119003	0.0126352365158335	0.00320128051220488	0	0.00604686318972033	0.00403124212648022	0	0.01080715974333	0	0.0128526444315918
ALPP	0	0.00729918482703852	0.00780289268837744	0.00351350591674397	0.0144385865036344	0.00313558259124546	0.00672314105149926	0.0130300876569533	0.00394851141119798	0.00485851990049752	0.0185243992801948	0	0.0100711019799786
ALPPL2	0	0.00734026841893554	0.00156936228178998	0.00353328174741982	0.0062227947193364	0.00420430836499703	0	0.00357366211024747	0	0.00244293308317698	0.00798371322502095	0	0.00759584051773249
ALS2	0.00339329972609285	0.000541653477404493	0.0017370969739597	0.00521456229094494	0.0110971593032423	0.00271463978087428	0	0.00879026214759291	0	0.00180269047948682	0.00687323689200084	0	0.022420506692241
ALS2CL	0	0.000820201900899925	0.000876803035842831	0.00394809050602676	0.00927113790469965	0.000587236991232551	0.00566604340189245	0.00399321154038135	0	0	0.00743417042092272	0.000889073816242667	0.0141459922989218
ALS2CR11	0.00632737310033963	0.00202000643578918	0.00647821386433769	0.0162057013492691	0.00903810508086103	0.00241042784774843	0	0.00874181832783431	0	0	0.00732359780124417	0	0.05341976533836
ALS2CR12	0.0219818869251737	0	0	0	0.00743665826324283	0.00251221564859127	0	0.00569435547014022	0.00474529622511685	0	0.003180358108323	0.00190174085357736	0.0151292339161114
ALS2CR8	0.0168800302490142	0.00215557193790228	0.00288040666733492	0.0051879866980021	0.011421313999333	0.00077165852566922	0.00496364132727769	0.00349818531636713	0	0.00179350321395776	0.0039075474278569	0	0.0092942676674734
ALX1	0.0149907057624274	0.00239288260996493	0.00127900626329368	0.00575914119686475	0	0.00342644703141197	0.00551009725321654	0.0252414931314014	0	0.00398190621814477	0.0130132084065327	0	0.0330159673472084
ALX3	0	0	0	0	0.00321390463702161	0	0.00523779593547035	0.00184569952011812	0	0.00757025193798449	0.008246742536698	0	0.0117691366161378
ALX4	0.0118979630687226	0.00189920537247216	0.00203026722377199	0	0.0201259076784363	0.00135976720785402	0.00874661068835826	0.013869625520111	0	0.00316039644012945	0.0240997039179233	0	0.0262044206857697
AMAC1	0.0289201226213199	0.00923271520305049	0.00370119511590292	0	0.0114145757609853	0.00661031374201598	0	0.0131104555883317	0	0.00384095378564405	0.033473503629783	0.00250199534128467	0.019904537836536
AMAC1L2	0.00723003065532998	0.00230817880076262	0.00123373170530098	0.0111105555833319	0.0114145757609853	0.00495773530651198	0	0.0206021444959498	0	0.0076819075712881	0.0125525638611686	0	0.0477708908076863
AMACR	0.0214741994067862	0.00228520431871903	0.00122145174375697	0.0109999665511221	0.01130096066073	0.00490838843583685	0.0210485846437689	0.0129799605303241	0	0	0.0248552435687058	0	0.0354715520565538
AMBN	0.0164128151260504	0.00174659065504136	0.00373424150086634	0	0.0111051883439943	0.00125050020008003	0	0.0127551020408163	0.00708616780045351	0.00290643601190476	0.0031661600810537	0.00189325093905247	0.0391604010025063
AMBP	0	0	0.0051882000493642	0.00584038903862045	0.0154290874602361	0.00521217912522262	0	0.0118142726838379	0.00328174241217721	0.00403808148373367	0.0175957252738011	0.00263040422350081	0.0334817444481236
AMBRA1	0.015638873305082	0.00374451896037175	0.00467007759925913	0.00901223207411507	0.0176358770272899	0.00178729980629509	0.00574834262024637	0.00405121289426887	0.00253200805891804	0.00207703786083121	0.0226264549945868	0	0.0430543880463797
AMD1	0	0	0.00249692566028078	0.0224864378671614	0.00660049668737572	0.00334462143066182	0	0.00379057095475006	0	0	0.012702445220705	0.00253186991252389	0.0120853223759744
AMDHD1	0	0	0.00391789272222043	0.00441039618588938	0.00776756343186488	0.0039360006297601	0.00421967635082389	0.00446080071372811	0	0.00304937548790008	0	0.00198636164097308	0.0410863223632853
AMDHD2	0.0142473758924038	0	0.00486234158435864	0.0072980908526061	0.0128533540389182	0.00108551435370696	0	0.00738149760520731	0	0.00252297281427984	0.0109937198375428	0	0.0156894179867767
AMELX	0.0118979630687226	0.00379841074494432	0.00406053444754399	0.00914193772512023	0.00805036307137453	0.00271953441570803	0	0.0154106950223455	0	0.00632079288025891	0.00688562969083523	0	0.0196533155143273
AMELY	0	0	0	0	0.00556035135860236	0	0	0.0223526124615815	0	0	0.00713381248773877	0	0
AMER1	0.0152234806966265	0.000972015668892582	0.00467591979238916	0.0046788550841609	0.0439486487507253	0.00208779163839449	0.00447652621565665	0.0173518682835453	0.00131453547602616	0	0.0140962953173869	0	0.0402343651771569
AMFR	0.00380587017415662	0.00121501958611573	0	0	0.00515023227547562	0.00260973954799311	0.00279782888478541	0.00197180321403924	0.0016431693450327	0.00404373706004141	0.0022025461433417	0	0.0146687789708385
AMH	0	0	0	0	0.00394147306643648	0.000998616915571933	0.00321176791765027	0.00113176583764819	0	0	0.00252841304155447	0	0
AMHR2	0.00427000068320011	0.00136319270637374	0.0036431624398696	0	0.0125196703281887	0.00292800046848008	0.00313902752927143	0.00774293457220287	0.00184355585052449	0	0.00247114933155411	0	0.0070532804807516
AMICA1	0.0125812275503721	0	0.00644057821901104	0	0.0227004570063098	0.00718927288592689	0	0.0195548222497211	0.0027159475346835	0	0.0364052541883107	0.00435380902506514	0.0207819467228818
AMIGO1	0.0049614987695483	0.00158395265882293	0.00084662965201828	0	0.00671406798665243	0	0	0.00514105777263672	0.0021421074052653	0	0	0	0.00273183737918449
AMIGO2	0.00937277396618303	0.00149612354389776	0.00239905381317608	0	0.0105696290165911	0.00107117416756377	0.00344512772811052	0.00242799477981122	0	0.0074689292543021	0.00271212182851254	0.00162175223842353	0.0232232294222834
AMIGO3	0.0242671325956125	0	0.000828188214053526	0	0.0131356419224012	0.00110935463294229	0.00356792436000357	0	0	0	0.0280879151744962	0	0.00801699603158696
AMMECR1	0	0.00234273237562434	0.00250440148561096	0.00563844063285858	0.0132405173070112	0.00167731763364028	0.00539461617305929	0.00950479992396161	0.00316826664132053	0	0.00424682549794029	0	0.00808100398393496
AMMECR1L	0	0.00251598911079913	0.0080688433716469	0.00605543141921147	0.0195521143834241	0.00180136363226963	0.00579357492540773	0.00408309089981116	0	0	0.00456089940936353	0	0.0043393172518236
AMN	0.00539863522501512	0	0.00276366771870285	0	0.00487041055125742	0.00246794753143548	0	0.00139850360114677	0	0	0.00312431655575343	0	0.00594505579434863
AMN1	0.00946324475736243	0.00302112978169317	0	0	0.00640299147761836	0.00216302737311141	0	0.0049028620457192	0	0	0.00547660122128208	0	0.00521053152632101
AMOT	0.0088795912378	0.00377973210748293	0.00303042511503337	0.0181939647207653	0.0246998911600937	0.00744194313263237	0.00435179966969656	0.0360370458362016	0.00255581885363131	0	0.0479623878489963	0	0.0717077921281985
AMOTL1	0.0153666482266888	0.00245289220519915	0.00305919052944536	0.00393571404676021	0.017906519879414	0.00234158449168591	0.00376552100690031	0.00597104045379907	0.00110574823218501	0	0.00444651948687165	0.000886286750987987	0.0211524712432153
AMOTL2	0.00627651828977429	0	0.000535512225476351	0.00241131776104323	0.00353899870401867	0.00143463275194841	0.00230704456056569	0.00325183423774973	0.00270986186479144	0	0.00908092007882238	0.00108601334275993	0.027647173681273
AMPD1	0.0128274698806136	0.00614273205550511	0.00547219543213127	0.00985613504951102	0.0216982077582519	0.00146599655778441	0.0141448857061901	0.0257526728650795	0.00553820921829667	0.00340729668703799	0.0296942281491651	0.00221951132794332	0.0829890561506905
AMPD2	0.00292391716143717	0.00560074273176698	0.000997873861870654	0.00449325123113509	0.0237404617286839	0.00200497176784263	0.00429894847519411	0.00681690401066495	0.00252477926320924	0.00621332396805399	0.0186135322277022	0.00202367803539672	0.0112695106788995
AMPD3	0.0094632447573624	0	0.00269134522584962	0	0.00924876546767094	0.00216302737311141	0.00231892123784016	0.00572000572000572	0.00136190612381089	0.00167578292578293	0.0182553374042736	0.00109160414503926	0.010421063052642
AMPH	0.0290104130173165	0.00463077015299888	0.00866308443929903	0.011145243419082	0.0351685106395661	0.0049732136601114	0.0159949304203583	0.0432117009134124	0.00156564133744248	0	0.0461697636956441	0	0.0618967111745983
AMT	0.00606678314890313	0	0.00207047053513381	0	0.00547318413433383	0.00138669329117786	0.00445990545000446	0.00157158573000157	0	0.00322297854785479	0.00702197879362404	0	0.00668083002632247
AMTN	0	0	0	0.00896780557797509	0	0	0	0.00907029478458051	0	0	0.0135089496791625	0	0.00642632221579591
AMY1A	0	0	0	0	0	0	0	0.00372023809523809	0	0	0.00277039007092199	0	0
AMY1B	0	0	0	0	0.00107967108899945	0.00328256302521009	0	0	0	0	0	0	0
AMY1C	0	0	0	0	0	0	0	0.00124007936507937	0	0	0	0	0
AMY2A	0.00957414215686275	0	0	0.011034604519774	0.00971703980099503	0.00109418767507003	0.00351914414414415	0.00124007936507937	0	0	0.00554078014184397	0	0.0158147773279352
AMY2B	0.00478707107843137	0.00305653364632238	0	0.00735640301318268	0.00971703980099502	0.00328256302521009	0.00351914414414415	0.0235615079365079	0.00206679894179894	0.00762939453124999	0.0304742907801418	0	0.034265350877193
AMZ1	0.00982356870603953	0	0.000838146388972005	0.00754805279108122	0.00997018913448789	0	0.00361082525411183	0.00890670229347584	0	0.00782815631262525	0.00568512912349522	0	0.00811339277745775
AMZ2	0	0	0.00414094107026763	0.0124306215932328	0.00547318413433383	0.00184892438823714	0.0118930812000119	0.0020954476400021	0	0	0.00468131919574936	0	0.00890777336842996
ANAPC1	0.00630072080245982	0.000804599088389235	0.0012901852383456	0.000968246360603994	0.00312632780115419	0.00115213180387837	0.000926376247713011	0.00293793609988983	0.00054406224072034	0.00200835475578407	0.00364637459206185	0	0.0159584248340844
ANAPC10	0	0	0.00224857552740339	0	0.00594399567277114	0.0030119574711605	0	0	0	0	0.0152520399603447	0	0.0145110501647004
ANAPC11	0	0	0.0021230205487159	0	0.00561209743723572	0.00284377710475054	0	0	0	0	0.00720020160564498	0	0
ANAPC13	0	0	0	0	0	0	0	0.00846560846560846	0	0	0	0	0.0179937022042285
ANAPC16	0	0	0	0	0.00498010448259204	0	0	0.00572000572000571	0.00953334286667619	0	0	0	0.012157906894749
ANAPC2	0.00893431491673218	0.000950756516960545	0.000508183533532236	0.00915304579039982	0.00806014480050133	0.000680709707941499	0	0.0030858840093348	0.0012857850038895	0.00316423653300931	0.00861749523883387	0	0.00983859780304112
ANAPC4	0.00908892605249764	0	0.00103395561952294	0.00232786053321973	0.00341651172785981	0.00207746881199946	0	0.00627857240959837	0.00130803591866633	0	0	0	0.00834071486598974
ANAPC5	0.00324203755576304	0	0.00331932577854786	0.00249105710499307	0.00438723490133108	0.00222311146680894	0	0.00923826320651717	0	0.00688932980599647	0.00375248602198957	0.00112192648240146	0.014280716035102
ANAPC7	0.0168421799099387	0.00268842308421556	0.00574789577854871	0.00647044199929847	0.0151942717595467	0.0038496411222717	0.00619063910203151	0	0	0.00223685201928873	0.0268041501545407	0	0.027820280984838
ANG	0	0	0	0	0	0	0	0	0	0.00879786036036035	0	0	0.00911843017106174
ANGEL1	0.00365272785716373	0	0.00124660222979741	0.00280661575465688	0.00659065988158232	0	0	0.00567738272656305	0.0063082030295145	0	0.00211391910031603	0	0.024134622926685
ANGEL2	0	0	0.00306961503190481	0	0.00710007556508995	0	0	0.00349497597204019	0	0.00238914373088685	0.00260264168130653	0	0.0148571853062437
ANGPT1	0.00492164737380896	0	0.00839829413849459	0.00378160476179672	0.0166503493243288	0.003374843913469	0.00723615181446507	0.0114744693057946	0.0021249017232953	0	0.0199379076590048	0	0.021679159282203
ANGPT2	0.00986310016964529	0	0.00673215369170268	0	0.0467147828930465	0.00225442289591892	0	0.0127750630768739	0	0	0.0228320276267534	0	0.0597376431327505
ANGPT4	0.0194522253345783	0.00621010010681372	0.00414915722318482	0.00373658565748961	0.0120648959786605	0.00222311146680894	0.00715000715000715	0.0125976316452507	0.00209960527420845	0	0.0112574580659687	0	0.0107105370263265
ANGPTL1	0	0.00159039149076937	0.00510042741581745	0.00382772189303814	0.0089884812612637	0	0.00366219878415001	0.00645244547683572	0	0.0026465108401084	0.00288300755347979	0.00172393581442176	0.0192005968642682
ANGPTL2	0	0.00158395265882293	0.00084662965201828	0.00381222504326875	0.0134281359733049	0	0	0.00514105777263672	0	0	0.00287133545812157	0.00171695631719738	0.0163910242751069
ANGPTL3	0.00531666028667432	0	0.00453617188825413	0.00408511750840513	0.00239822818901396	0.00364570991086239	0.00390846377831193	0.00688634094274008	0	0	0.00923062722111968	0	0.0322013108860923
ANGPTL4	0.0180661945367828	0	0	0	0.00135821031343419	0.00137647196470726	0	0.00156000156000156	0.0026000026000026	0	0.00697021973617718	0.0020839715496204	0
ANGPTL5	0	0	0.001075154365288	0	0.00852634854860232	0.00288032950969591	0	0.0163218672216102	0.00272031120360169	0	0.0145854983682474	0	0.0173461139500918
ANGPTL6	0.00520378002581075	0	0.00266391750380274	0	0.00704193117920659	0.00237887086894206	0.0038254815324879	0.0040440804772015	0	0.00276450813871196	0.00903464787459909	0	0.00573047840898998
ANGPTL7	0	0	0	0.00542720222298203	0.00955835615390865	0.00161447864448373	0	0.00365948492749645	0	0	0	0	0.0155565148739728
ANHX	0	0	0	0.00991178511249876	0	0	0	0	0	0	0	0	0
ANK1	0.0197334635492174	0.00419992338449697	0.00673463247852839	0.00606497410778207	0.0180993713216481	0.00300700396940455	0.00676982245003782	0.0207884207751501	0.00283994819332652	0.00559114800561159	0.0365446950494443	0.00273155322411559	0.0311474479988726
ANK2	0.0120534912601518	0.00158449650368193	0.00447657893727094	0.00817185848145885	0.0201491197184627	0.00324127496071309	0.00208492821797221	0.0262651314316451	0.0033673245425186	0.00150668640751898	0.0180545911641423	0.000981454759096331	0.0179582379908335
ANK3	0.00965643358637609	0.00118569426484936	0.00481656681540311	0.0136977832359546	0.0237893921954452	0.00441436963948621	0.00273030138824771	0.0101983257568643	0.00320702067825921	0.000789227745040352	0.0245030026715507	0	0.0449891767213287
ANKAR	0.0140087057738791	0.001118065719042	0.00478088829422223	0.00538187566454113	0.0146127295717578	0.00240149241837928	0	0.00680422851874129	0.000756025390971254	0.00558159370677996	0.0222947062103438	0.00121194910003025	0.0318173438831829
ANKDD1A	0.0158699426460273	0	0.000902681806716734	0	0.0178964527351551	0	0.00388885081055804	0.00274071390458376	0	0.00562060468713466	0.0153071787224093	0	0.0116508080964087
ANKFN1	0.00962426855558978	0.00102417881342739	0.00383199651397803	0.00739491821220458	0.0123003365950932	0.00219983281270624	0.00235837932173011	0.016620959029336	0.00138507991911133	0	0.00371319297463889	0	0.0158975772092333
ANKFY1	0.00913327801176365	0	0.00272737787553294	0.00526324495593159	0.00875461806102718	0.00104380320134442	0	0.00295744240380918	0.00098581413460306	0	0.0158569252289343	0	0.0176009730105243
ANKH	0	0	0.00339338781417469	0	0.003363843392907	0.0022727143595775	0.00365477038905031	0.00643935735213625	0	0.00264114266396214	0.0143857983398789	0	0.0164242717888496
ANKHD1	0.0246371812153209	0.00117980867791677	0.00399388182311099	0.0132511844728732	0.0108354568131063	0.00309724563849748	0.00452791438551843	0.0105306351708914	0.00106370052231227	0	0.00784196236130214	0	0.0257742818867972
ANKHD1-EIF4EBP3	0.0159154570919277	0.000597763646645169	0.00191704376515063	0.00647408424078412	0.00675681097103396	0.00171191471240902	0.00206470794706088	0.00557798877126606	0.000808404169748705	0	0.00433442235695051	0	0.0144334509659587
ANKIB1	0.0157402410505487	0.000717864782989477	0.00153480751595241	0.00345548471811884	0.0126787063662321	0.00102793410942359	0.00165302917596496	0.00640745594874036	0	0.00119457186544343	0.0104105667252261	0	0.00990479020416249
ANKK1	0	0.00102150471730878	0.00163799627192048	0	0.00649494044139615	0.00219408912390021	0	0.00663102490778731	0	0	0.00370349795381738	0	0.0158560691747444
ANKLE1	0.0178132351733499	0	0.00303964866195181	0.00684350277846215	0.0130571309230857	0	0.00982135128476594	0	0	0.00709746088938163	0.0257723402508042	0	0.0122601213743704
ANKLE2	0.0118837875276298	0	0.00506962077715701	0.0136965686759123	0.0147414147108907	0.00339536786503709	0.0109202371875517	0.0200100346179519	0.00128269452679179	0.00315663106202667	0.0171935649335921	0	0.0245373750570494
ANKMY1	0.00655509274519793	0.00104635283256681	0.00615208202435139	0.0075550221470078	0.0303077919960396	0.00224746036978215	0.0144566369731933	0.0246221769400578	0.0014150676402332	0	0.0227615135322618	0.00340264356239282	0.0469206638603642
ANKMY2	0	0.00177030003044916	0.00189246628098204	0	0.00875461806102719	0.00506990126367288	0.00407647466470996	0.00718236012353659	0	0.0029458898944193	0.00320913962966529	0	0.0244258400962378
ANKRA2	0.0078056700387161	0.00249195099827556	0.00133195875190137	0	0.00176048279480164	0.00356830630341308	0	0.00202204023860074	0	0	0.00451732393729953	0	0.00859571761348494
ANKRD1	0.00765931372549022	0.00244522691705791	0.00392095357590967	0.00588512241054616	0.013819789939193	0.0035014005602241	0	0.00595238095238097	0	0	0.0132978723404256	0	0.0295209176788124
ANKRD10	0	0	0.00112012957658942	0	0.00592201175815435	0.00150040886141474	0	0.00340092675254007	0	0	0.0189945377136547	0	0.0108430356988879
ANKRD11	0.0082803391626921	0.00146860475498973	0.00298290762531666	0.000706921610876412	0.0112052350858321	0.00126176596764832	0.00405811216622027	0.00214500214500214	0.000397222619444841	0.00146631006006006	0.0106489468191596	0.000318384542303117	0.0111447479868532
ANKRD12	0.0059403305675154	0	0.0038518981647327	0.00730291486718279	0.0099143427581219	0.000543115937601408	0.00611372400029693	0.00523201686556024	0.00102588565991377	0.000631160122798512	0.00481293165980822	0	0.0183164200818613
ANKRD13A	0.00829434988885571	0	0.00070767351623863	0	0.00748279658298094	0.000947925701583509	0	0.00107431579512798	0	0.0022031866892273	0.0096002688075266	0	0.013700788480377
ANKRD13B	0	0.0012479627008908	0.00133408308802881	0.00600714249242349	0.00881645291176582	0	0.0028736870842134	0.00405053036631984	0.0016877209859666	0.00207668793195109	0.0135735858020293	0	0.0193712105069446
ANKRD13C	0.00452210404456986	0	0.00154330276050565	0.00694922203459323	0.00407964278647762	0.00103362378161597	0.00332435756790001	0.00351432085749429	0.00195240047638572	0.00240236777367774	0.00261704744707022	0	0.0174293240908118
ANKRD13D	0.0087145969498911	0	0.00669176076955251	0.0200878844946642	0.0137583686505743	0.00398381574852165	0	0.0112874779541447	0.00188124632569077	0	0.005043341213554	0.00301573838469514	0.0191932823511771
ANKRD16	0.00677066406673166	0	0.00231069087346426	0.00520231815296896	0.00610819444826206	0	0	0.0105235464351486	0	0	0.00391834175776811	0	0.0111839309280426
ANKRD17	0.00376494683895065	0	0.00192735045206005	0.000723210127256056	0.00403342563509472	0.00150597873558026	0.00207580852742144	0.00560797795820839	0.00162550085745171	0.0015000960061444	0.0130731771088669	0.000325720591664941	0.0196935680806649
ANKRD18A	0	0	0.00222621544558193	0.00200485164986305	0.0058848879274587	0.00119280249420424	0.00191815536230141	0.0013518428267648	0	0.00138616696103813	0	0	0.0272968263096738
ANKRD18B	0	0	0.00335791182172823	0.0064800380675966	0.0177529401122215	0	0.0082664269402854	0.000728232849501333	0	0	0	0	0.0464359003224534
ANKRD2	0.0135788387377111	0	0.00347563751881189	0	0.00765639331811242	0.00155186728430985	0.00499114072521275	0.00175878292221782	0	0	0	0	0.00373830378204194
ANKRD20A2	0.00297449076718066	0	0.001015133611886	0.00228548443128006	0.000670863589281211	0.000679883603927008	0	0.000770534751117276	0.00128422458519546	0	0.00172140742270881	0.00102934031637804	0
ANKRD20A4	0.00297449076718066	0	0.000507566805942999	0.00457096886256011	0.00536690871424968	0	0	0.000770534751117276	0	0	0.00172140742270881	0	0.00818888146430303
ANKRD20A5P	0	0.0066311238428689	0	0.0159596539947014	0	0	0	0.0107613666935701	0	0	0	0	0
ANKRD22	0	0	0	0.00980853735091023	0.00575824580799705	0.00583566760037348	0	0.00661375661375661	0	0	0.0147754137115839	0	0.0140575798470535
ANKRD23	0	0	0.00136678120293147	0	0.0162585763990504	0.00183079767854854	0	0.00207490403568834	0.00345817339281391	0	0	0	0.0264613267709243
ANKRD24	0	0	0.00400721688832815	0.0126306570734366	0.0111225189154143	0.00107353003697396	0.0258952853513314	0.0121666737523716	0.0010138894793643	0.00374267796093461	0.0163085201361576	0.00243797851908209	0.049134643999962
ANKRD26	0.0173749698528138	0.0010085343149734	0.00673832525374323	0.00849561956850474	0.0359810924013644	0.000722076669207845	0.00580588673214416	0.0171854247271467	0.000681961298696298	0.00167826413351042	0.0155400117213561	0	0.040876263268011
ANKRD27	0.0139922762635025	0	0.000397940102851598	0	0.00841547627124973	0.00213215638300991	0.00342873796727269	0.00664522072704755	0.00201370325062047	0.00123889946083095	0.00539843850166339	0	0.0243967893825172
ANKRD28	0.0247495896656816	0.00175583943376771	0.00844653499255382	0.00845183727440728	0.0099235502326374	0.00062856100738239	0	0.00427421485020025	0	0.00584365311550816	0.0190975557136607	0	0.0363394784834839
ANKRD29	0.00811582911310221	0	0.00138488426522196	0	0.00549130726060647	0	0	0.00630715862503943	0.00350397701391079	0.00862306843267109	0.00939364050537787	0	0.00893726930673603
ANKRD30A	0.0255690950001461	0.00816290356812176	0.00498640891918963	0.00701653938664219	0.0251268907985326	0.00333963689797827	0.00805574576066379	0.0662361318099023	0.00236557613606794	0.00873230253353204	0.0359366247053725	0.00252809663396574	0.0472636365647582
ANKRD30B	0.00833567373403559	0.00465701959788843	0.00284479705854163	0.00960721718499017	0.0164501687288596	0.00476324213373462	0.0107237316145971	0.0264518713160063	0	0.0033212450034048	0	0	0.0688452405564073
ANKRD30BL	0.0378529790294496	0	0	0.0290847748474867	0	0.0129781642386684	0	0.00980572409143836	0	0.0100546975546975	0	0	0.020842126105284
ANKRD31	0	0	0.00291445082295348	0.00477209513280723	0.00105057318222249	0.00212939707186609	0	0	0	0	0	0	0.0393263143434378
ANKRD32	0.0184838742200365	0.00196698505001954	0.00420544858874942	0.00236704980595571	0.0132013076242605	0.00352073794667362	0.0113234544771395	0.00558623754205548	0.00133005655763226	0.00654637211959627	0.0142627341499289	0	0.0305320675375502
ANKRD33	0	0.00404826924923113	0.0054095442288973	0.00974329209136983	0.0214497848280156	0.0014492123530861	0	0.0312063726697873	0	0.00336828652377433	0.0146771293631699	0	0.0139640704467405
ANKRD34A	0.014794650254468	0.00314878315275062	0.00252455763438851	0.0113676408734895	0.00889805388438981	0.00225442289591893	0.0108760672140954	0.0178850883076235	0	0	0.0142700172667209	0	0.00814604224537508
ANKRD34B	0.0095183704549781	0.00151936429797773	0.00162421377901759	0.00365677509004808	0.00322014522854981	0.00217562753256642	0.0034986442753433	0.0123285560178764	0	0	0	0	0.0183430944800388
ANKRD34C	0	0	0.00312115707535098	0.00351350591674397	0.00618796564441475	0.00104519419708182	0.00672314105149926	0	0	0	0	0	0.0251777549499466
ANKRD35	0.00978435286290165	0.000780910791874779	0.00166960099040731	0	0.0115854526436348	0.00279552938940047	0	0.00697018661090517	0.00528044440220089	0.00259896872920825	0.00990925949519401	0.000846483453787929	0.0161620079678699
ANKRD36	0.00919037749510111	0.00293401722848298	0.00246438514656234	0.0131142755539457	0.00296112612967011	0.00690216105754533	0	0.0027208518951483	0.000566844144822562	0.00488238804427246	0	0	0.0361449201658112
ANKRD36BP1	0	0	0.00697058413495051	0.0313873195229128	0	0	0.0300300300300301	0	0	0	0	0	0.0224921277552857
ANKRD36C	0.00512276353533088	0	0.0122380699764994	0.0098403367345339	0.0283068791040174	0.00702550427702521	0	0.0139339168161	0.00221173282795238	0.00544293625628906	0	0	0.0507713568197976
ANKRD37	0	0	0.00263040910752849	0.0118442715180803	0.00347667671426237	0	0	0.0079864230807627	0	0	0	0	0.0169751907587062
ANKRD39	0.0133205456095482	0	0	0	0.0120172086427765	0.00304469613932529	0	0	0	0	0.00770891150169596	0	0
ANKRD40	0.0132844465699559	0.00424104397538498	0.00680056988775659	0	0.00898848126126369	0	0	0.00516195638146858	0	0	0.0115320302139192	0	0.0182862827278745
ANKRD42	0.0137393490176963	0	0.00117224056863657	0.0158351819187008	0.00464813797613605	0.00314042263261629	0	0.0160161554263431	0	0	0.0198782070894329	0.0047545838839865	0.0378249284697711
ANKRD43	0	0	0	0	0.00301522689582391	0.00101858925388337	0	0.00115440115440115	0	0	0	0	0.00245368666421298
ANKRD44	0.0429801029479852	0.00490048122143359	0.010477314932651	0.0353831355988256	0.041544378116034	0.0112274554639635	0	0.0357875142913836	0.00795278095364081	0	0.0355337021332887	0.00637436641322354	0.0878991579086615
ANKRD45	0	0	0.00313284680222494	0	0.0103519025761745	0	0	0.0142678794364187	0	0.00487671660424469	0.00531250830079421	0	0.0303264643891492
ANKRD46	0.0212426797725504	0.00678170058466397	0.00362484874412403	0	0.00958210430867944	0.00485546966229724	0	0.0137571640431755	0	0	0.012293635953476	0	0
ANKRD49	0	0	0.00522793810121289	0	0.0368527731711812	0	0	0.00264550264550265	0	0	0.0118203309692671	0	0.00562303193882142
ANKRD5	0.0063088298382416	0.00100704326056439	0.000538269045169923	0	0.0042686609850789	0.00144201824874094	0	0.00572000572000572	0.00272381224762177	0.00167578292578293	0.00912766870213679	0	0.020842126105284
ANKRD50	0.00342794460441519	0.000547183645775195	0.00233977649285052	0.00131695046949284	0.00927762121791972	0.00195882548823725	0.00252000252000252	0.00888000888000888	0	0.000910547785547785	0.010911074740862	0	0.0292554948425394
ANKRD52	0.00910299124292241	0.000726529817510239	0.00116500013397501	0.001748597187906	0.00872558696253591	0.00208068371266798	0.00334596434874986	0.00353716231153557	0.00196509017307531	0.0036269730733519	0.00658514260126302	0	0.013783476618838
ANKRD53	0	0	0	0	0.0146673436803723	0.00123871263855245	0	0.0140387432369278	0	0	0.0125452599138504	0	0.0208876038039311
ANKRD54	0.00861237425933581	0	0.00293922935826768	0.0132348350199963	0.00582727810581925	0	0	0.00446203009245589	0	0	0.0049841825500837	0.00298036361137321	0
ANKRD55	0.00398533397098676	0.00127231319261549	0.00136011397755132	0.00918653254329153	0.0143815700180219	0.00182186695816538	0	0.0113563040392309	0.00172065212715619	0.00211720867208672	0.00691921812835149	0	0.0131661235640696
ANKRD56	0	0.00197096376186027	0	0	0.00348105540030048	0.0014111438026092	0.00453854358136473	0.00959577785774258	0	0.0016399034424853	0.0071457920217232	0.00106823226787847	0.0084982850460777
ANKRD57	0.00465965854022217	0	0.000795123665583708	0	0.00420373838454537	0	0	0.00482829380167783	0.00603536725209729	0.00247544359949303	0.00539330690612949	0.00161250270094202	0.00769692584781638
ANKRD58	0.00625250100040016	0	0	0	0.00564073058742568	0.00142914308580575	0	0.00323939099449304	0	0	0.0108554059921841	0.0021637153589171	0
ANKRD6	0.0101001939237233	0.00107482501848699	0.00344699215464586	0	0.0151865823507615	0	0.00247500247500248	0.00261643118785976	0.00145357288214431	0.00178857600732601	0.00584521861117606	0	0.0148299743441444
ANKRD60	0	0	0	0	0.0147193028938149	0	0	0	0	0	0	0	0.0319414832027725
ANKRD62	0	0	0.000579808292186271	0.00522155038273964	0.00306538778688198	0	0	0.00176040841475222	0	0	0	0	0
ANKRD65	0	0	0.00209117524048516	0	0.00829187396351575	0	0	0	0	0	0	0	0
ANKRD7	0	0	0.00304170944070567	0	0.010050756319413	0.00814871403106696	0.00655200655200654	0.0253968253968254	0.00769600769600768	0	0.0154738878143133	0	0.0196294933137038
ANKRD9	0	0	0	0	0.00347667671426235	0	0	0	0	0	0.00446050225255362	0	0
ANKS1A	0.00245124683202991	0.00156511534815055	0.00334624410696178	0.00941721946768551	0.0149269956338538	0.0016808549705348	0	0.00634989655535367	0.00211663218511789	0.00130222487951589	0.00709296955651208	0.000848268623806789	0.0161960924286349
ANKS1B	0.0134474073024141	0	0.00956110096783941	0.0172207852460294	0.024263315331719	0.00614738619538932	0.00659044105631827	0.0447051584986923	0.000967644123348317	0.0023813117098025	0.0233469879973828	0	0.0579998835877403
ANKS3	0	0.00281775582473305	0	0	0.00796261347486751	0.00100870922801368	0	0.00571601895874418	0	0	0.00510793183547353	0	0.0194390928151624
ANKS4B	0	0.00374388810267239	0.00300168694806481	0	0.0052898717470595	0.00268049803653519	0.0043105306263201	0.00607579554947976	0.0025315814789499	0	0.00339339645050731	0.00202913019305145	0.0225997455914354
ANKS6	0	0.000897330978736845	0.00191850939494051	0	0.00950902977467403	0.00128491763677948	0	0.0036405999708752	0.00242706664725013	0	0.0113865573557161	0	0.0170238581634043
ANKUB1	0	0	0	0.00345548471811884	0.00811437207438851	0	0	0	0	0	0	0	0.0173333828572844
ANKZF1	0.0101140869002346	0.00215260691460393	0.000575288924480097	0.00259042527011659	0.00456224152050385	0.00154119419432147	0.0024784068800575	0.00349337350712866	0.00291114458927389	0	0.00585325880183792	0	0.00742518660422084
ANLN	0.00653594771241829	0.00139106242392627	0.00148705794878944	0	0.0054050733984399	0.00298786181139122	0.0032032032032032	0.00790123456790123	0	0.00231481481481481	0.00504334121355398	0	0.0131953816164342
ANO1	0.00531039706099992	0.00678135211545528	0.00634315935015297	0.016321220345672	0.00958161194422537	0.00667592773382847	0.00585578919158908	0.0226981542950168	0.00114637142904125	0	0.035342387248527	0	0.0350873198524367
ANO10	0.0111239654712112	0	0.00253092313523165	0.00569815180446223	0.0125444386740027	0.00339016090551198	0.00545174523994494	0.00960545589895061	0.00160090931649177	0.00393973777105396	0.00643769916631796	0	0.0183748093613529
ANO2	0.019621195121252	0.0187921305386638	0.00878891676071135	0.0113071293919079	0.0282115691046857	0.00336363344935748	0	0.0304969432741745	0.00423568656585757	0.00390890996556191	0.0255493008812898	0.00254626196229987	0.0837276909222656
ANO3	0.0074877201389721	0.000796815288654308	0.00170360508389829	0.00383551766064107	0.00900678774041088	0.00228197185187721	0.00183482871873911	0.0168105259754954	0.00107759781894202	0.00265190088255262	0.0144443962964568	0	0.0247367596493977
ANO4	0.0173042725057428	0.000920728114546563	0.00541346542630514	0.0132959381965029	0.0130092927627475	0.00131842076234231	0.0148411418247451	0.0224131529598192	0.0024903503288688	0.0076607456405632	0.0216978395674845	0.000998041162332916	0.0428753634555246
ANO5	0.00268159780323508	0.00171219390253508	0.00320311305982409	0.00412087346033866	0.0120960962268647	0.00183880992221834	0.0019713367634593	0.016671876628113	0.00115776921028562	0.00142459883296864	0.0139671306857861	0	0.0324831604343294
ANO6	0.0134008536236551	0	0.0082321931419593	0.0247120826144692	0.0199479373343165	0.00245044180546837	0.0118217260074623	0.0180515879669503	0.00578576537402254	0	0.0263683179386304	0	0.0250872660549722
ANO7	0.00588288573082757	0.00375620872954248	0.00351349260711909	0.0180807335455943	0.0152584299884151	0.00201698939342659	0.00432471599671648	0.0228592131255014	0	0.00468792456675322	0.0323433547414009	0	0.0307720176689442
ANO8	0.00596345594198751	0.000634608770039359	0.00135680469780059	0.00305472696086742	0.00672495860787977	0.000454358547960953	0.00146131532992847	0.0025746984384454	0	0	0.0057519858731227	0	0.0120395817668196
ANO9	0.00939072947186537	0.00399730581588009	0.00160243313447138	0.00481031716826249	0.00776591005522974	0.00143096830047472	0.00690345517931724	0.00243264611080703	0	0.00166294167730949	0.00724617990453157	0	0.0086176734694581
ANP32A	0.00980392156862743	0	0	0	0.00442233278054172	0.00224089635854341	0	0.0076190476190476	0	0	0.00567375886524821	0.00339270568278201	0.0107962213225371
ANP32B	0.00972611266728912	0	0.00165966288927393	0.0149463426299584	0.0109680872533277	0.00222311146680894	0	0.00251952632905013	0	0	0.00562872903298434	0	0.0267763425658162
ANP32C	0.0208594075928244	0	0.00177972360892354	0	0.0188184373640074	0.00476786459264558	0.00766724170979492	0.0378250591016549	0.00450298322638749	0	0	0.00360926136466173	0.0172280127487295
ANP32D	0	0.00592782282923129	0.00633689466813684	0	0.0209390756654439	0.00424412189118072	0	0.00481000481000482	0.00801667468334137	0	0	0	0.0306710833026623
ANP32E	0.0273343538158758	0	0.00310955426094447	0.00700088911291735	0.00205498735155285	0.00416523486718108	0	0.00236029975806928	0	0	0.015819030293443	0	0.0401346517566436
ANPEP	0.0075960136120564	0	0.00345648800080191	0.00194549501175079	0.0091370511994664	0.00520869504826724	0.00372273099545827	0.00983864620228257	0.00218636582272946	0	0.0117226422835707	0	0.0195179621016942
ANTXR1	0	0.0068280242599702	0.00638681566600725	0.0246503248707398	0.0277367254142571	0.00122215896417954	0.00786145495877649	0.0373980643038939	0.00461704497578937	0	0.0556992447079271	0	0.0441610071064874
ANTXR2	0	0	0.0423265114024222	0	0.0710954949160987	0.00236234100754415	0	0.0227572183726754	0.00669329952137511	0	0.0239249855232131	0.00536485839499532	0.0825145629254542
ANUBL1	0.00673346261581556	0.00107482501848699	0.0022979947697639	0.00258686699364666	0.00607463294030458	0.00153907716932927	0.00495000495000495	0.00523286237571952	0	0	0.0116904372223521	0	0.0296599486882888
ANXA1	0.00821944356962647	0.00787214313710704	0.00280513005136562	0	0.0185380485152438	0	0	0.006387681859824	0	0	0.00951356872739745	0	0.0226284276410769
ANXA10	0	0	0.00386063121320338	0	0.0102053833397117	0.00172376642964879	0.00554400554400557	0.00195360195360196	0	0	0.00872885979268962	0	0.0207619640818022
ANXA11	0.00506728082110218	0	0.00259404087203223	0.00778700781547906	0.011428693062519	0.00115823561625193	0	0.00525066812700874	0.00218777838625364	0.00269199293621054	0.00586510801421189	0	0.00837024524295421
ANXA13	0.00684631394457224	0	0.00350476297288014	0.00526044461277867	0.0216175485082347	0	0.0100659318536414	0.00886760663296976	0	0.003637104283054	0.0118863663378105	0	0.0188481517502394
ANXA2	0.00684631394457224	0.00218567769122494	0	0.00526044461277867	0.00772055303865527	0	0	0.0035470426531879	0.00295586887765659	0.00727420856610801	0.0118863663378105	0	0.0150785214001915
ANXA3	0	0.00241503893042756	0.00387254674163917	0.0116249331566343	0.0017061469060732	0.00345817339281392	0.0111222333444556	0.00979815794630609	0	0	0	0	0.0124956265307142
ANXA4	0.00761174034831324	0	0.00259773321799398	0	0.0120172086427765	0.00347965273065748	0.00559565776957081	0.00197180321403924	0	0.00404373706004141	0.0132152768600502	0	0.0377197173535846
ANXA5	0.00763545293506809	0	0.00130291292242065	0.00586678869587153	0.00516627661278239	0	0	0.00791178361271817	0.00659315301059848	0	0.00883763063122774	0	0.0168165441161014
ANXA6	0.0140949541825896	0	0.00481032313383232	0	0.0182790284755971	0.00322170381316333	0	0.0146050572863404	0.00152136013399379	0.00374397220475035	0.00407853993368549	0	0.0465647069351947
ANXA7	0	0.00160014849378022	0.000855286396926443	0	0.0079131721533211	0.00229130507008529	0.0110539987840601	0.00259681241276333	0	0	0.00290069471638457	0.00173451210776177	0.0193183919370552
ANXA9	0.0141675167176697	0.00226148154178765	0.00241754363061867	0	0.00319532715357062	0	0	0.00183503073676484	0	0	0.00819907350469397	0	0.0195018448745251
AOAH	0.017020697167756	0.002716918796731	0.000726102514057345	0.00980853735091024	0.00479853817333088	0	0.00625625625625626	0.0154320987654321	0	0.00226056134259259	0.00492513790386131	0	0.0210863697705803
AOC2	0	0	0.00165747046801993	0.00248776640868529	0.00949311858438615	0.00370029121291845	0.00476037464148428	0.0050323960495691	0.00419366337464091	0.00344011448701013	0.00936882243270843	0	0.0124791197585469
AOC3	0.00320808951852993	0	0.00273714036712716	0.00492994547480305	0.0115767873836171	0.00146655520847082	0.00235837932173011	0.0058173356602676	0	0	0.00742638594927779	0	0.0176639746769259
AOF2	0.0114934602211342	0	0.000980621449231021	0.00220778331931391	0.00388833480117972	0.000656769155493381	0	0.00297735350490333	0	0	0.0049886508193859	0	0.00791047869470773
AOX1	0.00366091171345312	0.00350622530302552	0.00218644162560061	0.00421935587313241	0.00495406958238432	0.00292872937076249	0.00538252965437431	0.0118543807864196	0.0031611682097119	0.00194485934777197	0.00741529351320717	0.000633440194694178	0.0171336596791571
AP000867.1	0	0	0	0	0	0	0	0	0	0	0	0	0.0184866803468101
AP001011.2	0.00383365024842054	0.000815925561479174	0.00218057897860808	0.0088368887082236	0.0112402879588848	0.00146043818987449	0.00187883399562231	0.00397239187645861	0.00110344218790517	0.000678875564824469	0.00443724624498036	0.000442219197442911	0.0147758503501876
AP001011.3	0.00366547416573808	0.000780132216808103	0.002084920479048	0.00844922858543014	0.0112983327518825	0.00167564533290883	0.00269461884616421	0.00411464020636503	0.00105503595035001	0.000649094383516117	0.00424259137481173	0.000422819751094468	0.014800403109161
AP002414.1	0	0	0	0	0	0	0	0	0	0	0	0	0.0176408845139495
AP005901_2	0	0	0	0	0	0	0	0	0	0	0	0	0
AP1AR	0	0	0.00138031369008921	0.00621531079661638	0.00729757884577844	0	0	0	0	0	0	0	0.0311772067895049
AP1B1	0.0181474088092707	0.0016552968464526	0.00442381716806026	0.00597590217448141	0.00350824107755625	0	0.00762331304420331	0.00940208608785075	0.00111929596283937	0.00275451740855002	0.0150033288635916	0	0.0128469799783386
AP1G1	0.0236237867909197	0	0.00806232121346319	0.00907580509481661	0.013986222030445	0.0141742720745518	0.0173666756949464	0.0397779571869962	0.00127493452522424	0	0.0136716383130429	0	0.0975557187317334
AP1G2	0.0100938115642396	0.00107414583156227	0.0212430195697422	0	0.0189712323484879	0.00384526154828175	0.00494687701887057	0.00784433355849476	0.00290530872536843	0.00357489159566818	0.0155773999743158	0	0.0333463572324676
AP1M1	0	0	0	0.0176117175007637	0.0297252495628562	0.00392933697180904	0	0.0148441618935009	0.00742208094675041	0	0.00331624893365444	0	0.0220859493759577
AP1M2	0	0.00184497079411233	0.000986144991583252	0.00444043818243984	0.00912388541964007	0	0	0.00898237209476401	0.00748531007897002	0.00307014671207755	0.00334450024805043	0	0.0222741008422792
AP1S1	0	0.00492121140539955	0.0263040910752849	0	0.0625801808567227	0	0	0.0239592692422881	0	0	0.0267630135153218	0	0.0509255722761185
AP1S2	0	0	0	0.0431440818184368	0.0189962748305057	0	0	0	0	0	0.0487436328629573	0	0.0618340281932252
AP1S3	0	0	0.00888286827816703	0.0266653333999967	0.0508763948203916	0	0	0.0404551201011378	0	0.0276548672566372	0	0	0.0668792471307609
AP2A1	0.0150366895224347	0	0.0059870047784851	0.0115536145483114	0.0152611177242621	0.00343695760512794	0.00368466626135338	0.00779043723829	0.00108200517198472	0	0.0174041682983074	0	0.0193183919370552
AP2A2	0.00260742594910304	0	0.00133479270669265	0.00601033778098329	0.015289980358256	0.00119196614816139	0.00383362085489745	0.00472813238770685	0.00225149161319374	0.00277039007092198	0.00905387052965142	0.00090231534116543	0.0172280127487294
AP2M1	0.00562151466091024	0.00179466195747369	0.00287776409241076	0.00431935589764854	0.0114108357296088	0.00128491763677948	0.00413257293991239	0.00436871996505024	0	0	0.00975990630489947	0	0.0185714816328047
AP2S1	0	0	0.00292472061606315	0	0	0	0	0	0	0	0	0	0
AP3B1	0.004476676515355	0.00142917372321192	0.00343754834052354	0.00687941249817266	0.0100966501838852	0.00204648069273371	0.00329096219507178	0.00405885337392187	0	0	0.00777227241814826	0.00154918067706941	0.0246489071290802
AP3B2	0.00452627957923704	0	0.00115854583960396	0.00173890966885943	0.00918767198173489	0	0.00499114072521274	0.0105526975333069	0.000977101623454346	0.00240458602646968	0.0117875876701833	0	0.0137071138674871
AP3D1	0.0252879745195902	0	0.00323635307528005	0.0145727310790859	0.0261406922894603	0.00674345987189071	0.00464751964143819	0.0141933774446462	0	0	0.0207325521593236	0.00145850913259723	0.0348093576383023
AP3M1	0.0058495952080116	0	0.00299452301740117	0.00898920845524947	0.00527724675482307	0.00133705033325979	0.00430024296372745	0.0045459711330833	0	0.00310759745425616	0.00677059530459215	0.00202428740022793	0.0128833190006409
AP3M2	0.0058495952080116	0	0.00199634867826745	0	0.0105544935096461	0	0.00430024296372745	0.0045459711330833	0	0	0.0338529765229608	0	0.0289874677514421
AP3S1	0	0.00403336398689962	0.00215585076338675	0.0194148368182965	0.0170966473474551	0.00288775303936007	0.018575276307235	0.0229095074455899	0.00545464462990235	0	0.00731154492944357	0	0.0139126563434756
AP3S2	0.0126339195472003	0	0	0.00970741840914825	0.00284944122457585	0.00288775303936007	0	0	0.00545464462990235	0	0	0	0
AP4B1	0.015679062141219	0.00250276109296453	0.00334434198746201	0.0120471889898632	0.0106087186627153	0.00447973204034828	0	0.00406162371658244	0.00507702964572805	0.00832950176252258	0.0249530605992166	0	0.0410067779078035
AP4E1	0.00430752265756918	0	0.00183758808478484	0.00165486746166499	0.00534332827174419	0.00246144151861096	0.00474991687645466	0.00278963372109242	0.00185975581406161	0	0.00872502461703374	0.00074532198655141	0.0249034103441651
AP4M1	0.00539863522501512	0	0.00276366771870285	0	0.00974082110251484	0	0	0.00559401440458709	0.00233083933524462	0	0.0124972662230137	0.00186823000153195	0.0178351673830459
AP4S1	0	0	0.0109030725369491	0.0122736565140514	0.00720543019232869	0	0	0.00827595124947467	0	0	0	0	0.0175905846395717
AP5B1	0	0	0.00190323116312642	0.0128548748899301	0.0088044167985757	0	0	0	0	0.00296264694728859	0.0129095764852065	0	0.00921179293731837
APAF1	0.00196235419708315	0	0.00267884738572958	0.00301559515031988	0.0128350330900431	0.000448538102190435	0.00432778655356717	0.00610011818978992	0.00169447727494164	0.00104250066720043	0.00681396180774406	0.000679084404079667	0.0172877843435342
APBA1	0.0058495952080116	0.000933738202217815	0.00349361018696803	0.00224730211381237	0.0125334610427048	0	0.00430024296372745	0.00833428041065272	0	0.00155379872712808	0.0152338394353323	0.00101214370011397	0.0177145636258813
APBA2	0.00653594771241829	0.0010432968179447	0.00390352711557228	0.00753295668549905	0.0206375529758614	0.00298786181139122	0.0024024024024024	0.0169312169312169	0.00141093474426808	0.00347222222222222	0.0170212765957447	0	0.023391812865497
APBA3	0	0.0013584593983655	0.000726102514057345	0.00326951245030341	0.00575824580799706	0	0.00312812812812813	0.00220458553791887	0	0	0.00246256895193066	0	0.00468585994901785
APBB1	0.0138093639116259	0.00661293483091944	0.00235642847174545	0.0106105847004583	0.0225804856001047	0.000789106509235765	0.00507587430265168	0.0071545656837376	0.00149053451744533	0.00550216843353844	0.0159836041870734	0.00477881295669496	0.0266123774167365
APBB1IP	0.00406639853562046	0.0012981929597286	0.00485722886563449	0.0312446441155019	0.0247625463064649	0.000929462522427535	0	0.0316017257625362	0.00175565143125201	0.00432054844409674	0.00941328001437251	0	0.0223898866738617
APBB2	0	0	0.00223685284736823	0.0100721566065112	0.014782518402591	0.00599250998101673	0.00481830194419589	0.0101872669677284	0	0.00348197601436031	0.0189656565888561	0	0.0306752218916924
APBB3	0.0049614987695483	0.00158395265882293	0.00084662965201828	0	0.0111901133110874	0.00113405686161104	0	0.00257052888631836	0.0021421074052653	0.0079073886639676	0.0114853418324863	0	0.0136591868959225
APC	0.0017236149030639	0.000550262034780962	0.00220588105536408	0.00397307842062186	0.151220767548412	0.00137889192245112	0.00253417974936962	0.00602772754671489	0.00372081947328079	0.000457835208626348	0.0124687035540793	0.000596467243808372	0.0294200827178842
APC2	0.00319138071895425	0	0.000907628142571681	0.00163475622515171	0.00479853817333088	0.000972611266728914	0.000782032032032033	0.00165343915343915	0	0	0.00492513790386131	0	0
APCDD1	0.0095183704549781	0	0.00324842755803519	0	0.0128805809141992	0.00217562753256642	0	0.0061642780089382	0	0	0.00826275562900227	0.00164694450620486	0.0157226524114618
APCDD1L	0.00966641343386404	0.00308599114320542	0.00329895163614934	0.00742730071754525	0.0239816824163526	0.00220946592774035	0.00710612014597573	0.0100162455390896	0	0.00256764106837013	0.0335650781363109	0	0.00532239768018425
APCS	0	0	0.00186712075043317	0.00840731772935164	0.00987127852799496	0.00250100040016007	0.0160875160875161	0.0198412698412699	0.00472411186696902	0	0	0	0.036148062463852
APEH	0.00668753176577588	0	0	0	0.00754149519191973	0.0030571573786404	0.00491623956835416	0.00173238918122956	0.00144365765102463	0	0.0038702311495554	0	0.0110466111758565
APEX1	0.00768332411334441	0	0.00262216331095317	0	0.0103973341235307	0	0	0.00199034681793303	0.00995173408966514	0	0.00889303897374332	0	0.00423049424864308
APEX2	0.00944501114511315	0.00452296308357531	0.00483508726123735	0.00725718370471971	0.00426043620476082	0	0.00347167977225781	0.00611676912254947	0	0	0.00546604900312931	0	0.0390036897490503
APH1A	0.0381045096072532	0	0.00325107484729386	0.0292780412801493	0	0	0	0.0148063237331041	0.00822573540728003	0	0.0110259857586945	0	0
APH1B	0.00949992400060802	0	0.00324213215579094	0.00729937663323554	0.00642780927404323	0.00217141120013897	0	0	0	0	0.016493485073396	0	0.0104614547699003
API5	0.00953009642193	0	0.00975728818104753	0.0109838399439193	0.0236434896305262	0.007624077137544	0	0.0209843646928592	0.00205729065616267	0.00759429558622547	0.0165458695325423	0	0.0524734054001004
APIP	0	0.00623750410728507	0	0.0150122980209234	0.0264395696487904	0.00893168655362501	0	0.00506128904705417	0	0	0.011307135105121	0	0.0215156012121736
APITD1	0.0312938672961204	0.00999053040439526	0.00533998237424389	0	0.0176449666346284	0.00715288395339896	0	0.00405330090692608	0.0135110030230869	0	0.0271657401208875	0	0.0430765784642953
APLF	0	0.00152826682316119	0.00408432664157257	0.00735640301318268	0.00539835544499724	0.00109418767507003	0	0.00620039682539682	0.00413359788359789	0.00254313151041667	0.00831117021276596	0	0.0210863697705803
APLN	0	0	0.00796638186851486	0.0179356111559501	0.0315880912895838	0	0	0	0	0	0	0	0
APLNR	0.00643301940198652	0.00205373389359194	0.0043909191401263	0.00494288496423823	0.0145089658154256	0	0	0.0199975003124609	0	0	0.0297835111036652	0	0.0177103368151855
APLP1	0.00751834476121737	0	0.0019243943930845	0.00866521091123358	0.0152611177242621	0.00343695760512794	0	0.00681663258350374	0	0.00599118098159509	0.015228647261019	0	0.0289775879055827
APLP2	0.0128323580741197	0	0.00218971229370173	0.00492994547480305	0.00651194290328463	0.000733277604235412	0.00235837932173011	0.0033241918058672	0.00277015983822267	0.00170429755671902	0.0148527718985556	0	0.0141311797415407
APMAP	0	0	0	0	0.0107861775135164	0.00273280043724807	0.00878927708196	0.00619434765776229	0	0	0	0	0
APOA1	0	0	0.00312115707535097	0	0.00618796564441473	0	0	0.00236910684671878	0	0	0.0370487985603894	0	0.0151066529699679
APOA1BP	0.0179018976011457	0.00571515979754887	0	0.0206326955403036	0.00807515115673572	0	0	0.00463744395001109	0	0	0.0103602471223652	0	0.00492845763918182
APOA2	0.0242671325956125	0	0	0	0.00547318413433383	0	0	0.00628634292000629	0	0	0	0	0.0267233201052899
APOA4	0.0123475082728305	0.00197096376186027	0.00105348878613862	0.00474367549464676	0.0125317994410817	0	0.00453854358136474	0.0111950741673664	0	0.00327980688497061	0.017864480054308	0	0.0101979420552932
APOA5	0.00667842068707592	0.00213207796582705	0.00227921007137346	0	0.0120499530804952	0.00152649615704592	0	0.0121102028458977	0	0	0.0115948750652212	0	0.00735437419791356
APOB	0.00590727088381364	0.00291455618509969	0.00311568616023204	0.0074273236382002	0.0092051186273327	0.00171847880256397	0.00592178506288935	0.0143288399204262	0.002782299013675	0.00228235465965527	0.0146070698217937	0.000929202914872375	0.0239508634729816
APOBEC1	0.0206833788367668	0.00660314441737155	0.0052941145328738	0.00794615684124373	0.0233245399817602	0.00472762944840383	0.00760253924810886	0.016073940124573	0.00446498336793695	0.00549402250351617	0.0179549331178741	0	0.0398594669081011
APOBEC2	0.0108932461873638	0	0.0037176448719736	0	0.012284257723727	0	0	0.0056437389770723	0	0	0.00630417651694247	0	0.0299895036737142
APOBEC3A	0	0	0	0	0.00829187396351577	0	0	0.00317460317460318	0	0	0.0070921985815603	0	0.00674763832658571
APOBEC3B	0.00639942661137562	0	0.00218399502922731	0.0049170735545033	0.00577328039235213	0.00146272608260014	0	0.00165775622694683	0	0.00679939077458659	0.0111104938614521	0	0.0211414255663259
APOBEC3C	0	0	0.0131382737622104	0	0.02025937792133	0	0	0.0033241918058672	0	0	0	0	0.0353279493538518
APOBEC3D	0.00714660204921971	0	0.00243899091265716	0	0.0128946982247944	0	0	0.0111078614707872	0	0	0.00827181173356494	0	0.0511546251944147
APOBEC3F	0	0	0	0.0109056824919599	0.00800292620678652	0	0	0.0018383864772161	0	0	0.00410703361931257	0	0.0273525113512922
APOBEC3G	0	0	0.00434529920100811	0.0489153031525912	0.0201015126388261	0.00291025501109534	0.00936000936000935	0.0164914450628736	0	0	0.00736851800681587	0.00440611127634028	0.0210315999789684
APOBEC3H	0	0.00882111068208437	0	0.02123046977722	0.00934774415564164	0	0	0.0250519543371196	0	0	0	0	0.0152137374516921
APOBEC4	0.00666027280477408	0.00212628427570252	0.00227301656574473	0.015352493244903	0.0150215108034706	0.00304469613932529	0.00489620054837446	0.0120772946859903	0	0	0.00385445575084798	0	0.0183359737135481
APOBR	0.00673219583201455	0.00358207602955391	0.00919024976817045	0.0137940283714347	0.018726594486842	0.00153878761874618	0	0.011045075574556	0.00193773255693964	0	0.00259738619334463	0.000776572207933824	0.0185339804282182
APOC1	0.0291783380018674	0	0	0.0224195139449377	0.00658085235199663	0	0	0	0	0	0	0	0.0481974166184693
APOC2	0	0	0	0	0.00541952546635017	0	0	0.0186741363211951	0	0	0.0139062717285496	0	0
APOC3	0	0	0.0041823504809703	0	0	0	0.018018018018018	0.0253968253968254	0	0	0	0	0.0134952766531714
APOC4	0	0	0	0	0.0129560530679934	0	0	0.00496031746031747	0	0	0.0221631205673759	0	0.0105431848852902
APOD	0	0	0.00220123709524753	0.0198235702249975	0.0145471473044136	0	0.00948316737790422	0.00334168755221387	0.0111389585073796	0	0.0149309443822322	0	0.021308331557639
APOE	0	0	0.00131520455376424	0	0.00521501507139353	0	0	0.00199660577019067	0	0	0.00892100450510723	0	0.00424379768967652
APOF	0	0.00717864782989479	0.00255801252658735	0.00575914119686475	0.00338098836432856	0	0	0.00194165331780011	0	0.00398190621814477	0	0	0.0206349795920052
APOH	0	0	0.00241754363061867	0.0108857755570796	0.00798831788392654	0.00485743430320105	0.0104150393167734	0.00734012294705936	0	0	0.0163981470093879	0	0.0234022138494301
APOL1	0.0195375684723621	0.0020791152677944	0.00333388872301285	0.00500397233943737	0.0102817939113813	0	0	0.00674821412632696	0	0.00345977775031412	0.00753789875813118	0	0.0251008976864895
APOL2	0.0145028425571412	0	0.00247476359820728	0	0.00654191239725109	0	0	0.00563539025077487	0	0	0.00839313441604768	0.0025093976943654	0.0159707416013863
APOL3	0	0	0.00225762743254572	0.0152485513876181	0.0164117907969555	0	0	0.00171364672737042	0.00285607787895071	0	0.0229701582604971	0	0.0509931313610226
APOL4	0	0.00235997289618329	0	0	0.00666897813448809	0.00337932253369439	0	0.00574484830728046	0	0	0.00427807852669821	0	0.0284916565846905
APOL5	0.0169422607752778	0	0.00289102567809007	0.00433926076353632	0.00891599350915672	0.00387251674863494	0	0.00731475385853266	0	0	0.00326829427721672	0	0.0248760859966293
APOL6	0	0	0.0024315991168432	0	0.00803476159255402	0.00325711680020845	0	0.00553709856035437	0	0	0.012370113805047	0.00246562912992879	0.0196152276935631
APOLD1	0	0	0.00328495932100488	0	0.00651271785781317	0	0	0.00249344055127705	0.00415573425212841	0	0.00557045229540617	0	0.0105996460681818
APOM	0.014238060369376	0	0	0	0.003211237496244	0	0.0104668984337034	0	0	0	0.04119949383479	0	0.00783957979852279
APOO	0.0123164843826978	0.00786404636641737	0	0	0	0.00281519643033092	0	0.0159527797718752	0	0.0065431323283082	0.00712783777041234	0	0
APOOL	0	0	0.00310955426094447	0	0.00616496205465856	0	0	0.00944119903227711	0	0	0.00527301009781434	0	0.0351178202870631
APP	0.00635792579029018	0	0.00379720536534269	0	0.0107547003417844	0	0.00467393463502413	0.00658802215222449	0	0	0.0110384413720783	0	0.0350072027319621
APPBP2	0.00418256039617212	0.002670554994739	0.00214113505851722	0.00321371872248253	0.00471665185637983	0.00286804141451802	0.00614949420410171	0.0108348231215125	0	0.00222198521046644	0	0	0.0161206376403071
APPL1	0.00345208505937586	0.00110207410346272	0.00235625379209594	0	0.0147930145827981	0.0031561920542865	0.00507549803324451	0.00178850883076235	0	0.00183392018779343	0.00998901208670462	0.00119461467703592	0.0228089182870502
APPL2	0.0147427392009435	0.00117665054655418	0.00251569953742575	0.00283193860357107	0.00665012448201764	0.00336976896021566	0	0.00954767872061105	0.00159127978676851	0.00195802005012531	0.00426598410920919	0	0.0162349192820107
APRT	0	0	0.00750421737016203	0.0225267843465881	0	0	0	0.0113921166552746	0	0	0.0509009467576097	0	0
APTX	0.0150635541860566	0	0.00899655180999115	0.00578712816187486	0.011890964830121	0.00344309809967008	0.00553687397109108	0.00585326676943914	0.0097554446157319	0	0.0130764470381087	0	0.0414705135486579
AQP1	0.0208547368790776	0.00665785027125484	0	0	0.0117588897825645	0.00476679700093203	0.00766552490690422	0.0108047398687793	0	0	0.0120691243215088	0	0.0229655402069195
AQP10	0	0.0108979472626536	0.00873750100481262	0.013114478909295	0.0192476182997116	0.00195064098062624	0.012547366307812	0.033160896670646	0	0	0.0395108556075782	0	0.00939782496738955
AQP11	0.0270328719723183	0	0.00307525770659581	0	0.00609696614964393	0.00411929477673422	0.0132485426603074	0.00233426704014939	0	0	0	0	0.0198459950781932
AQP12A	0	0.00261172434398709	0.00558391252465995	0.0125716900625819	0.0110705927416766	0	0	0.0190730497806599	0	0	0.00473444498101489	0	0.0180177258386802
AQP12B	0	0.00254049549824197	0	0	0.00538433374254269	0	0	0.010307153164296	0.003435717721432	0	0.00921064750851983	0	0.00438158332895174
AQP2	0.0090109573241061	0	0	0.0276946936966877	0.0101616102494065	0.00411929477673422	0	0.00233426704014939	0.00389044506691565	0.00478707107843137	0.0104297037964122	0	0.0198459950781932
AQP3	0	0.00267055499473901	0	0	0.0113199644553116	0	0	0.00433392924860503	0.00361160770717086	0	0.00968218236390485	0	0.00921179293731838
AQP4	0	0	0.00129084891387972	0	0.008530734530366	0.00172908669640696	0.00556111667222778	0.00783852635704487	0	0.00803755144032922	0.00437790035898783	0.00261782845893674	0.0124956265307142
AQP5	0	0	0.00314462442178218	0.00707984650892768	0	0	0.0135473819684346	0.00477383936030552	0	0	0.021329920546046	0.00318863316050941	0.00507341227562834
AQP6	0	0	0.00295572472153378	0	0.00390665439977184	0	0	0.0044870716248808	0.00373922635406733	0.00460100117785629	0.0100243089492018	0.00299708982577916	0.0143059469821604
AQP7	0.0736141649151015	0.0235012357475442	0.0989219204818993	0.0141405740514884	0.136973620289791	0.0609945937867984	0	0.0500576321422691	0	0.0244422031944674	0.03195168009081	0	0.0405324956617563
AQP8	0.0187097739859302	0	0.00319263395493916	0.0143758715372119	0.0337582655003185	0	0	0.0290803344238458	0	0	0.0757944886578961	0	0.0309052137095528
AQP9	0.00828033916269213	0	0	0	0.0149403134477762	0.00189264895147249	0	0.00643500643500646	0	0.0043989301801802	0.00958405213724366	0	0.0227960754276545
AQR	0.0049481434565751	0.000526562996943829	0.00168870140550618	0.00633660555644268	0.00520799620857876	0.00301601124972196	0.00485007214482316	0.00555448738490462	0	0.00350493494840736	0.0114544257037313	0	0.0245203546188175
AR	0.00291874615100543	0.000931806282950089	0.00697276370328022	0.029154481327557	0.0289648042580704	0.00200142593211801	0.00858269138457812	0.0158779790614695	0	0.00155058389272163	0.0304046407560055	0	0.0385699896230029
ARAF	0.00403785896566204	0	0.00551215878875823	0.00310253570242959	0.0154818075101338	0	0.00593674399275717	0.00836798200883867	0	0.00214511257550796	0.0093472139460432	0	0.0266792948662367
ARAP1	0.0238445716870719	0.00234226200754191	0.00406883531924941	0.0084559628407869	0.0227525699986347	0.00335396173180791	0.00269676652760231	0.0104531807308013	0.000791907631121314	0.00779534074385042	0.00955343886905924	0.00126947024836241	0.0191885310617857
ARAP2	0.00718762578345121	0.000917856438074521	0.00147179489066404	0.00110453910344561	0.010050756319413	0.00230004025070439	0.00317032575097091	0.00856491179071825	0.00124129156387221	0	0.00998315342858926	0.000497464176361	0.0237453548149643
ARAP3	0.00634558030331874	0.00151936429797773	0.00243632066852639	0.00487570012006411	0.00894484785708279	0.00108781376628321	0	0.00657522987620075	0	0.00168554476806904	0.00550850375266818	0.000548981502068288	0.0200900558590901
ARC	0	0	0.00105348878613862	0	0.0139242216012019	0	0.00907708716272948	0.00959577785774259	0	0.00327980688497061	0.0142915840434464	0.00213646453575694	0.0169965700921554
ARCN1	0.00478707107843137	0.00152826682316119	0.000816865328314513	0.00735640301318268	0.00323901326699834	0.00328256302521009	0	0	0.00206679894179894	0	0.0138519503546099	0.00165659457167091	0.0105431848852902
AREG	0	0.00309277712829458	0.0132248236552421	0	0.00218494702595935	0	0	0.0100382709078361	0	0	0	0	0.00533410144394125
ARF1	0	0	0.0022979947697639	0	0.00911194941045687	0.00307815433865854	0	0.010465724751439	0	0	0.0155872496298028	0	0.0222449615162166
ARF3	0	0	0.0022979947697639	0	0	0.00615630867731708	0	0.00348857491714634	0	0	0	0	0.0296599486882887
ARF4	0	0	0	0.0104046363059379	0.00610819444826206	0	0	0	0	0	0.00783668351553621	0	0.0223678618560851
ARF5	0	0	0.00231069087346425	0	0.00916229167239309	0.00309516071622018	0	0.017539244058581	0.00584641468619368	0.00719383057090238	0.00783668351553621	0	0.0298238158081135
ARF6	0	0	0.00237633550055131	0.0107002225646293	0.00314086134981657	0.00318309141838553	0	0	0.006012506012506	0	0	0	0.0230033124769966
ARFGAP1	0.0119438638399522	0	0.00203809972676725	0.00917720611431357	0.0161628406192388	0.00546005204112101	0	0.0139231327048586	0.00257835790830715	0.00634517766497461	0.0138243870828383	0	0.00657637847058098
ARFGAP2	0.00469536473593268	0	0.00080121656723569	0.00360773787619686	0.00847190187843244	0.00214645245071208	0	0.0121632305540351	0.00405441018467838	0.00498882503192848	0.00815195239259802	0.00162485904347798	0.0155118122450246
ARFGAP3	0.0142223233587439	0	0.00404482638391712	0	0.0117615233525046	0.00108360558923763	0	0.00245617266893862	0	0.00503707285622179	0.0054871942603948	0	0.0130515248096435
ARFGEF1	0.00397456279809221	0.000422958169437042	0.00587789797325556	0.00203593423932407	0.0113546382203099	0.00121129532894239	0.00292184075967859	0.00823680823680823	0.00171600171600171	0.00140765765765766	0.0138010350776308	0	0.0269905533063428
ARFGEF2	0.00548931778758535	0.00131434369561903	0.00187339327255109	0.00632667134840346	0.00742833053842396	0.00219572711503414	0	0.00391048543344176	0.000592497792945721	0.00072905001866368	0.0158839833853534	0.0018996112445588	0.021912823233033
ARFIP1	0.0131068470168816	0.0041843455265162	0.00223655105934241	0.0201415954157729	0.0221707859987052	0.0029958507467158	0.0192706075059016	0.00339529751294457	0	0	0	0	0.0505170783808555
ARFIP2	0	0	0	0.0110130945694431	0.0032326994009808	0.00163808213343817	0	0.0092824654228163	0	0	0.00829496910124009	0.00496009602745909	0.00394598732548871
ARFRP1	0.0388440024860162	0	0	0	0.0116811151754521	0.00591908609310723	0.00951853033891568	0.0100624463582823	0	0	0.00749331111786979	0	0.0213877908425028
ARG1	0	0	0.00258969070029122	0	0.0034228581892738	0	0.0111566675034168	0.00589709568037743	0.00327616426687635	0	0.0043914542300683	0	0.0167124169079522
ARG2	0.00690417011875173	0	0.00117812689604797	0	0.0093429565786093	0.00157809602714325	0	0	0	0.00366784037558686	0.00399560483468185	0	0.0114044591435251
ARGFX	0.00775626706378757	0	0.00132352863321846	0.0178788528927985	0.00699736199452809	0.00177286104315145	0	0.00401848503114328	0.00334873752595273	0.00412051687763715	0	0	0.0128119715061754
ARGLU1	0	0	0	0.00817614690900768	0.0239996352055449	0	0	0.00826958858796775	0	0	0.0307910213381778	0	0.0410131417824311
ARHGAP1	0.00557040998217469	0	0.000950534200220524	0	0.00753806723955978	0.00127323656735422	0	0.00721500721500722	0.00240500240500241	0	0.0128949065119278	0	0.00613421666053245
ARHGAP10	0	0	0.00212571816059482	0.00239293414405942	0.00772643910196301	0.00142369527226393	0.0068683677324084	0.00645408523426313	0	0.00330897924608217	0	0	0.0291511693905862
ARHGAP11A	0.00957414215686274	0.000764133411580594	0.00245059598494354	0.005517302259887	0.00755769762299612	0.00218837535014005	0	0.00620039682539682	0	0	0.00138519503546099	0	0.0184505735492577
ARHGAP11B	0.00914544922446588	0	0	0	0.00618796564441473	0	0.00672314105149924	0.00473821369343756	0	0.0048585199004975	0.00529268550862706	0	0.0100711019799786
ARHGAP12	0.0231497557700766	0	0.00543162400126014	0	0.0058738186282284	0.00396852956058457	0	0.0164914450628736	0	0	0	0	0.0446124848038723
ARHGAP15	0.0205964738836711	0.00164385002827422	0.00263593517708213	0	0.0162585763990505	0.00588470682390603	0.00378529790294496	0.0160064025610244	0.00444622293361789	0	0.0178794922224209	0	0.0396919901563864
ARHGAP17	0.00580058785477555	0	0.00643377624042859	0.0133708465804996	0.0235486551716261	0.00397754595756038	0.00426421593648365	0.010518399309993	0	0	0.00671387189999553	0.00200732811259408	0.0526984580814427
ARHGAP18	0	0	0.00440910442270966	0.00283620357134754	0.00999020959459729	0.00084371097836725	0	0.00764964620386307	0.00159367629247147	0	0.00427240878407246	0.00127737412755347	0.0162593694616523
ARHGAP19	0.0168948481976229	0	0	0	0.0203223823538018	0.00514890611737079	0	0.0335537048648664	0	0	0.00651829604220345	0	0.0341088973058622
ARHGAP20	0.0103841279202777	0.00132604826024204	0.00496145032878515	0.00319150598227745	0.0192046093809183	0.00427232691577141	0.00610698982554712	0.00968394100908187	0.00448330602272309	0	0.0180286135807375	0	0.0503146732590624
ARHGAP21	0.0108938663089271	0.00149050887124154	0.0050456624022706	0.0107619793076084	0.020708927567598	0.00533577125335206	0	0.0137070034863888	0.00335955967803648	0.00744089975565111	0.00900647913686376	0	0.0531272878640101
ARHGAP22	0	0.00345605353341707	0.000615758596919977	0	0.056970434696792	0.00577364237347321	0.0318330552483388	0.0196303840698089	0.00155796698966737	0.00958514847158638	0.0250600647699688	0	0.0456982625106888
ARHGAP24	0.00691775170554024	0	0.00590222228327147	0.00265766732190246	0.0140420034619921	0.00158120038983777	0.00762822350232545	0.00627209487968981	0	0	0.0200173240841164	0	0.0438030917711131
ARHGAP25	0.0213621077191126	0.0109117245062885	0.00291618233355013	0.0131310583041777	0.0289079268636747	0.00585932097438516	0.00628161437794443	0.0398433826258191	0.00184460104749163	0.0136183436709343	0.0445059061245852	0	0.0399912494304358
ARHGAP26	0.0060146758089739	0.00192017819253627	0.00256585919077933	0	0.00203481569656828	0.00549913216820471	0.00221079975681203	0.002337131171487	0	0.00159764826175869	0.00522125048949223	0.00208141452931412	0.0149027594942997
ARHGAP27	0	0	0	0.0130515882477739	0.0291160804492627	0	0.00499487809698589	0.00616034965294927	0	0.00360957987477496	0.019660690381753	0	0.0224466181686411
ARHGAP28	0.0188903001337029	0	0.00838094118855378	0.00870874853621559	0.0306755918589087	0.00345422631016282	0.00555476933661319	0.0185952516363765	0	0	0.0327967764023438	0	0.0228825012145908
ARHGAP29	0.0160582043065694	0.00073236612531638	0.00508888783187216	0.00176264389482925	0.00983046669703279	0.00262174764188889	0	0.00713115358593778	0.000990437998046914	0	0.00663804190180378	0	0.0239990745680598
ARHGAP30	0.00444824027614675	0.00142009548722056	0.00151809454844657	0.0068357138706888	0.00902926384411878	0.00203348126909566	0.00163502885825935	0.00403307118370639	0.00288076513121885	0.00472625529340592	0.0102972030222291	0.00076967007322641	0.0306154189046538
ARHGAP31	0.00848090101092338	0.000541503538725624	0.00347323223333173	0.00781967822024122	0.0107115326864333	0.00271388832349548	0.00623460831073286	0.00790904597132969	0.00219695721425825	0.000901095732410609	0.0137426685317431	0	0.0252160878640572
ARHGAP32	0.0190417390102221	0.00243162113182179	0.00303266173780535	0.00487698023613976	0.00973454960566801	0.00232127866029375	0.00186643351739835	0.0115096733572898	0.00219231873472187	0.00539515938622961	0.0198358200412867	0	0.0314535607942131
ARHGAP33	0.00453740385397696	0	0.000774262138194311	0.00174318340152787	0.0250723542975974	0.00103712088090902	0.0100068149860681	0.0123417384828173	0.000979503054191851	0	0.0288849198534022	0	0.0174882933967047
ARHGAP35	0.0130718954248366	0.000521648408972352	0.00446117384636832	0.0100439422473321	0.00810761009765984	0.000746965452847805	0.006006006006006	0.00507936507936507	0	0	0.0122931442080378	0	0.00539811066126855
ARHGAP36	0.00894518391298125	0.00571147893035422	0.00305281057005132	0.0343656783097585	0.0393410078560966	0.00511153366456071	0.00657591898467811	0.048661800486618	0.0038620476576681	0.00237606447688564	0.0207071491432417	0.00309553438210038	0.0812671769260321
ARHGAP39	0.0065945660775521	0	0.00187549348922435	0	0.00644510382814379	0.000502443129718256	0.0080798287076314	0.00284717773507011	0.000949059245023372	0	0.0114492891899628	0	0.00363101613986675
ARHGAP4	0	0	0.00259563677166735	0.0194794962996128	0.00914857935663407	0	0	0.0118212714686793	0	0	0.00293435816598423	0.0017546416514155	0.0293138816784052
ARHGAP40	0	0	0.00499285771703578	0.00374699397408429	0.0175978224454506	0	0.007169923604464	0	0	0	0	0	0.0375912998695582
ARHGAP42	0	0	0.00286789747266535	0.00430454667742803	0.00631761825791677	0.00192076830732293	0.00205920205920206	0	0	0	0	0	0.0169654906497012
ARHGAP44	0.00897795015442074	0	0	0.00459887465537183	0.00742455137148338	0.00136806859495935	0.0044000044000044	0.00542667209333876	0	0.00158984533984534	0.00346383325106729	0	0.021421074052653
ARHGAP5	0.0146765292943525	0.00104121438916637	0.00333920198081461	0.00375896042190571	0.0132405173070112	0.00335463526728056	0.00239760718802635	0.00591409773046499	0.000704059253626784	0	0.00566243399725371	0	0.0224472332887082
ARHGAP6	0.0405692456573231	0.00797026711360915	0.00639021416009566	0.0407631881615519	0.0239306278759359	0.00285322167260294	0.00688243335891384	0.046887942819775	0.00134735467872916	0.00663151130937012	0.0343145436263577	0.00431976309210878	0.103097179870369
ARHGAP8	0.00527092557453089	0.00168273680313662	0.00179886042192271	0	0.00832159394187961	0.0012047829884642	0.00774968516904001	0.00682710360129715	0	0	0.00610081598413788	0	0.0145110501647004
ARHGAP9	0.00652724471945901	0.00104190760780097	0.00222761676749417	0	0.0125132585334903	0.00149194165016206	0	0.00591803521230951	0.00140905600293083	0	0.00755493856890575	0	0.0197667168022484
ARHGDIA	0	0.00381693957784648	0	0	0.0107861775135164	0	0	0	0	0.00635162601626016	0.00691921812835149	0	0.0131661235640696
ARHGDIB	0	0.00387362679929965	0.00207047053513381	0	0.0109463682686677	0.00277338658235571	0	0.00628634292000629	0	0.00644595709570957	0.00702197879362404	0	0.0267233201052899
ARHGDIG	0	0	0.00185059755795147	0	0.00489196104042229	0.002478867653256	0	0	0	0	0.0125525638611687	0	0.00597136135096081
ARHGEF1	0.0158468559837728	0	0.00360547455256061	0	0.00953088961323651	0.00120737950352555	0.00194159676918298	0.00136836343732896	0.00228060572888159	0.00420932112068966	0.0122279285888971	0	0.0218134859695658
ARHGEF10	0.00863744920668438	0.00275749552138281	0.00552710049612175	0	0.0292212211967432	0.00345497968267375	0.00317484619488939	0.0106281755952726	0.00372918441939389	0.0103244510048649	0.0362405315650672	0	0.035668818586308
ARHGEF10L	0.0145016771466815	0.00396826577856878	0.00742369419805029	0.0191014827307379	0.0280345144555606	0.000947048303456753	0.0121836484444706	0.0160998211587648	0.0026833035264608	0.0143074582563242	0.0479569140899376	0.0035845657796232	0.0330795920569763
ARHGEF11	0.00180742605709342	0.00115403729466997	0.00555154201727062	0.0166650809332003	0.0110064153924495	0.00206562977953533	0.00132870239872814	0.0154509107509243	0.0039017451391223	0.00192039018566176	0.02405799449612	0	0.0278650948397236
ARHGEF12	0.00634558030331874	0.000506454765992575	0.000812106889508797	0.00609462515008014	0.00465132088568305	0.00181302294380535	0.0034986442753433	0.0061642780089382	0.000684919778770911	0	0.0091808395877803	0	0.0270779013752953
ARHGEF15	0.00873270923571329	0	0.0074507431371205	0.00447325218853863	0.0144434859221969	0.000665349275101965	0.00427981425606129	0.00603250009425781	0.00377031255891113	0.00309283452098179	0.0151614696517916	0.00100733541650297	0.0256442311699219
ARHGEF16	0.0228352210449397	0.0174962820400665	0.00389659982699097	0.010527423939362	0.0144206503713317	0	0	0.00709849157054126	0	0	0.0317166644641205	0	0.0176025347650062
ARHGEF17	0.003562471500228	0.00037910494838107	0.0012157995584216	0.00273726623746332	0.00749911081971709	0.00217141120013897	0.00261889796773518	0.00461424880029531	0.000512694311143924	0.000630854328165375	0.00549782835779867	0	0.0111152956930191
ARHGEF18	0.0178111272736051	0.00142154536925487	0	0.00684269296387089	0.0195833787436156	0.00203555740269773	0.0032733963637977	0.00346044758458614	0.000961235440162816	0.00236554034102568	0.0231923614711624	0.0015409117743068	0.0220656070677051
ARHGEF19	0.00950184969340698	0	0.00108092978528093	0.00730085626160085	0.00714345803373881	0	0	0.00246143153962543	0.00273492393291714	0.00504785764962246	0.00733192373505447	0	0.0174392922847955
ARHGEF2	0.00752026711988809	0.00480167290283934	0.0102660610118422	0.0173348530221149	0.0169611331393828	0.00114594546588771	0.022113650341725	0.0136367510440637	0.00108228182889395	0.00799028381488109	0.0391693912967788	0.00260243340535567	0.0331257110382115
ARHGEF25	0.00818451624993368	0	0.00558642012542524	0	0.0249200196266637	0.00280611985712012	0	0.0148412561332131	0	0.00217401212888863	0.0165779988722061	0	0.024785498603038
ARHGEF26	0.0180536065250613	0	0.00359410987282693	0	0.0339315987756819	0.00275102575619982	0.026543680944955	0.0140302313566191	0.005196381983933	0	0.0104480446272695	0	0.0662696487829512
ARHGEF3	0.0182964912291583	0	0.00936633428042232	0.042174962833314	0.0247594309170699	0.0209102756904666	0.00672519677612303	0.0331776374288737	0	0.00972001096549035	0.0317658230701983	0	0.0654821791359349
ARHGEF33	0	0	0.00195525508472315	0.00880417120070253	0.0174440854760188	0	0.0084234502839154	0	0	0	0	0	0.0157726548838497
ARHGEF35	0.0101071356377603	0.00161334559475985	0.000862340305354703	0	0	0.00115510121574403	0	0.0039273441335297	0	0	0	0	0.0083475938060854
ARHGEF37	0.0072514212785706	0	0	0.00278585676238871	0.00899512954622025	0.000828733860408069	0.00533077456154379	0.00375692683384991	0	0.00192615877712032	0.00839313441604768	0	0.0159707416013863
ARHGEF38	0	0.00323670160686052	0.00173003122273849	0.00389501379808638	0.00571656253948002	0	0	0.00525270432199078	0.00875450720331796	0	0	0	0.022329309870811
ARHGEF4	0.0110058449011675	0.00702720613407878	0.010016193435776	0.00281882279954573	0.0231676381335798	0.00251562169169543	0.0134846387978269	0.0218579573656203	0	0	0.0318467001395485	0.00253909229272058	0.0323194581713097
ARHGEF40	0.0016124871001032	0	0.00275154636905941	0	0.0072735736522068	0.00147427392009435	0.00237079184447605	0.0075187969924812	0.00208855472013367	0	0.0102650242627846	0.000558010803089148	0.0106541657788195
ARHGEF5	0.00306755994012124	0.000979314910461239	0.000523448120271629	0.00471399041645749	0.00345927157426607	0.00140231311548399	0	0.00158928819754853	0.000662203415645219	0.000814820609094703	0.000887634365652102	0	0.01182314600403
ARHGEF6	0.0031544149191208	0.00201408652112877	0.00215307618067969	0.00484746247458112	0.0106716524626972	0.00360504562185234	0.00695676371352047	0.0114400114400114	0	0.00167578292578293	0.0164298036638462	0.00109160414503926	0.05210531526321
ARHGEF7	0.0238869413810624	0.00326823342839486	0.012810490878677	0.018353808066805	0.0292460822215898	0.00389990879690815	0.0175601298801324	0.0141436692367869	0	0	0.0315975589332473	0.0035426652429929	0.0638827165679773
ARHGEF9	0.0293407633007678	0.0171728411181333	0.0150201147135675	0.0225443153045447	0.0452194848438588	0.00447097345535509	0.010784712997039	0.0392700501828689	0.0105564651029217	0.00779364025176645	0.0254702796313048	0	0.0700060317351653
ARID1A	0.0235877378072839	0.00273831185812259	0.00585455885350175	0.0115333982498892	0.0186198394631296	0.00416614589842937	0.00551732835197403	0.00999875015623048	0.000462905099825486	0.00113918051910178	0.0186146944397908	0	0.0672992798977051
ARID1B	0.00874990815192853	0.00349174738457242	0.00634560465723299	0.00336154663463921	0.0187477302359729	0.00199997900615509	0.012864729823376	0.013033196523444	0	0.00639153447035404	0.0215210506885731	0.0030279580373086	0.0180666119736176
ARID2	0.00533982656243326	0.00127855002199106	0.0025057655387077	0.0051286469808681	0.0126455594214837	0.00122053178569903	0.00196274706078628	0.0107203375177232	0.00288181116067827	0.000709195715323168	0.0115885597737913	0.000461969728047662	0.0198459950781932
ARID3A	0	0	0.00140819881514152	0.00634087263089146	0.00465312792565418	0.000943138198040158	0.00606667273333939	0.00213777991555769	0.00178148326296474	0	0.011939728251785	0.00142790643214731	0.0113596604824675
ARID3B	0.00873789801125441	0.00278956368434413	0.00298206807912321	0	0.00591220959965473	0	0	0.00339529751294457	0.00377255279216063	0.00232100415923945	0.00505682608310894	0.00151190092815598	0.00962230064397247
ARID3C	0.00593457722071879	0	0.00303802698375567	0	0.00803087066684334	0.00135647479330715	0.00872543245424601	0.0076866904954072	0	0	0.0068689574639809	0	0.0130704858626357
ARID4A	0.0233797811652483	0.00248798923198261	0.00332460292604953	0.0179641256410947	0.0158191554152924	0.00267197499031409	0	0.0171600171600172	0.000841177311765546	0	0.0112753554555807	0	0.0472012855913785
ARID4B	0.0130669175514837	0.00119188516901528	0.00445947499874976	0.00573720996610743	0.00589419829851336	0.00128002457647187	0	0.00676990776000677	0.00161188280000161	0.00198337141406448	0.00864243543830652	0	0.0236398600931411
ARID5A	0.00823858955346844	0.00131508002261938	0.0007029160472219	0.00633021570210005	0.0102196765936889	0.00188310618364993	0	0.00320128051220488	0	0.00437675070028011	0.00238393229632278	0	0.00907245489288832
ARID5B	0.00881849318559859	0	0.00489055707407099	0.0118576349049292	0.0129279402588212	0.00302348337791952	0.0145862644042874	0.00513992174246318	0.000951837359715403	0.00585603063106156	0.0191380064878948	0.0015258461491621	0.0412719762046638
ARIH1	0	0.00140228066928052	0.000749525175801131	0	0.00297199783638558	0.00301195747116051	0	0.00227570120043238	0	0.00233348267622461	0.0050840133201149	0	0.0193480668862672
ARIH2	0.0049614987695483	0	0.00084662965201828	0.0076244500865375	0.00335703399332621	0	0.0036473720684247	0.00385579332947754	0	0.00263579622132254	0.020099348206851	0	0.0136591868959224
ARL1	0	0	0	0	0.0121492658806092	0.00615630867731708	0	0.00348857491714634	0	0.00715430402930402	0.0077936248149014	0	0.0148299743441444
ARL10	0	0	0.00341416365793493	0	0.00902516893988106	0	0	0.00259151279559442	0.00431918799265736	0	0.00578954986249817	0	0.0165248285549037
ARL11	0	0	0.00849208219486359	0	0.0280604871861786	0	0	0.00644589477076789	0.0053715789756399	0	0.00720020160564498	0	0.0137007884803771
ARL13A	0	0	0.0026470572664369	0	0.00699736199452806	0	0.0114038088721633	0	0.00669747505190543	0	0	0	0.00854131433745024
ARL13B	0.032082167681241	0.00204843887542196	0.00437959829826728	0	0.0274959606263107	0	0.0188677829390217	0.0116351328123967	0	0.00681746063226371	0.0594134441484089	0	0.0141317402579717
ARL14	0.0126993802702428	0	0.00216702097459601	0.00975771591385887	0.00859261550623393	0	0.00933576063109741	0.00986923266716011	0	0	0	0	0.0209771139686602
ARL15	0	0	0.00441071151250483	0	0.0204041123783287	0	0	0.00669588014374543	0.0223196004791514	0	0	0	0.0853928034526239
ARL16	0.0123786888492771	0	0	0.0190226178926743	0.00837563026617751	0	0	0.00320666987333653	0	0	0.00716383695107098	0	0.013631592578961
ARL17A	0	0.00621010010681373	0	0	0	0	0	0	0	0	0	0	0
ARL2	0	0	0.00226072998971368	0	0.00298806268955522	0.00605647664471193	0	0.0137280137280137	0	0.00703828828828828	0	0	0
ARL2BP	0.0149450023912004	0	0	0	0.0370774852027127	0.00341600054656008	0	0.0154858691444057	0	0	0	0	0.016457654455087
ARL3	0.013393335476267	0	0.00228543742129524	0.0102909244337419	0.00302071911239189	0	0	0	0	0	0.00775103670115877	0.00463484382893718	0
ARL4A	0.0243878645985757	0	0.00624231415070194	0	0	0	0	0.0126352365158335	0	0	0	0	0.00671406798665243
ARL4C	0	0	0	0	0	0	0	0.00645408523426312	0.00537840436188594	0.0132359169843287	0.0144187010552687	0	0
ARL4D	0	0.00387362679929965	0	0	0.0109463682686677	0	0	0.0157158573000157	0.00523861910000524	0	0.00702197879362404	0	0.00668083002632247
ARL4P	0	0	0.00440247419049506	0	0.00581885892176544	0	0	0.00668337510442773	0	0	0	0	0
ARL5A	0	0	0.0023235280449835	0	0	0	0	0.00705467372134038	0	0	0.00788022064617809	0	0
ARL5B	0	0	0.0023235280449835	0.0209248796819418	0.00307106443093176	0	0.03003003003003	0.00352733686067019	0.0117577895355673	0	0.00788022064617809	0	0.00749737591842854
ARL5C	0	0	0	0	0.00921319329279527	0	0.01001001001001	0	0	0	0	0	0.0149947518368571
ARL6	0.0131068470168816	0.00836869105303239	0.00223655105934241	0	0.00886831439948209	0	0	0.0169764875647229	0	0.00696301247771836	0	0	0.0360836274148968
ARL6IP1	0	0	0.00205017180439721	0	0.00541952546635018	0.00274619651782282	0	0.0155617802676626	0	0	0.0417188151856488	0	0.0198459950781932
ARL6IP4	0	0	0.00475622679266412	0	0.0110012393351049	0	0	0.00722040524524438	0	0	0	0	0.0153470151973818
ARL6IP5	0	0	0	0.00996422841997232	0.00292482326755406	0	0	0	0.00559894739788921	0	0	0	0.0357017900877551
ARL6IP6	0.0215945409000604	0	0.00921222572900947	0	0.00730561582688612	0.00493589506287096	0	0.00559401440458709	0	0	0.00624863311150685	0	0.00594505579434862
ARL8A	0	0	0.00223655105934241	0	0.00295610479982736	0	0.00963530375295081	0.00679059502588914	0	0	0.0151704782493268	0	0.00721672548297935
ARL8B	0	0	0.00709353880761585	0.0212939752529937	0.0250018813915747	0.00316725514267217	0	0.0071791116567236	0	0	0	0	0.0381481135605251
ARL9	0	0.00393202318320868	0.00210168365877905	0.00946351342399378	0.00555569444791675	0	0.0181085608221286	0	0	0	0.00712783777041234	0	0.0271261842274802
ARMC1	0	0	0.00147786236076689	0.00665455537588254	0.00585998159965776	0.00197959042274153	0	0.0134612148746424	0	0	0.0100243089492018	0.00299708982577916	0.0190745959762139
ARMC10	0	0	0.0012157995584216	0.00547453247492664	0.00482085695553241	0.00488567520031268	0.00523779593547035	0.00369139904023625	0.00307616586686354	0.00378512596899225	0.004123371268349	0	0.00784609107742522
ARMC2	0.00564742025842595	0	0.00144551283904504	0.00216963038176816	0.00891599350915672	0	0.00207580852742143	0.00365737692926633	0.00121912564308878	0.00150009600614439	0.0081707356930418	0	0.0171023091226826
ARMC3	0.0181826790578981	0.00870719842209202	0.00413692070577019	0.00931391469632444	0.0184540623274189	0.000692673487919926	0.00445557540878222	0.0227658686363015	0	0	0.0192916935252592	0.0020974082713097	0.0317031327163351
ARMC4	0.0211275529331185	0.00578138269397207	0.00721040702359879	0.0231908571340123	0.0292712460442732	0.00896843063283399	0	0.0242377586846334	0.0052124212225018	0.00320686071306263	0.0314408812038141	0	0.054841213165897
ARMC5	0.0109269001879427	0	0.0060598367416194	0.00839581031389946	0.00677721504194123	0.00249757718581547	0.00200818706156784	0.0226446998180602	0	0	0.0142282189681296	0	0.0195534003363185
ARMC6	0.0100142201926736	0.00319702804273148	0.00341765105697267	0.0153890841378939	0.00451719385142159	0.0045779292309365	0	0.00648539974382671	0.0021617999146089	0	0.0347727816051986	0	0.0385973183134626
ARMC7	0.0123164843826978	0	0.00420336731755809	0	0.00833354167187512	0	0	0.00957166786312514	0	0	0.00712783777041234	0	0
ARMC8	0.00440125347699024	0.00281019001347735	0.00300411780612635	0.0169087704200756	0.0109191960225164	0.0110660087421469	0	0.0114013423403938	0	0	0.00254710839519435	0.00152308008364039	0.0315037090984565
ARMC9	0.0184007536948713	0.00234976760798357	0.00125596110539649	0.00565537288701131	0.00581012189635739	0	0.0108216324432541	0.00190666857333524	0.00317778095555874	0	0.00425957872766384	0	0.0141842247105405
ARMCX1	0.0107972704500302	0.00172350795915976	0.00552733543740569	0.00414810390170653	0.00974082110251484	0	0.00793745287137358	0.00559401440458709	0.00233083933524462	0	0.0156215827787671	0.00186823000153195	0.0267527510745688
ARMCX2	0	0.0012361336705506	0.00660718875350759	0.00297510137657941	0.00523973078263239	0	0	0.0100303417838963	0.00334344726129876	0	0.00672246311048368	0.00133993115433729	0.0319793285620175
ARMCX3	0	0	0	0.00495589255624938	0.00290942946088272	0.00147427392009435	0.00474158368895211	0.00167084377610693	0.00556947925368978	0	0.00373273609555804	0.00223204321235659	0.0319624973364585
ARMCX5	0.00876916061594584	0	0.00224455303093218	0.00336894306149332	0.00395557493787275	0.00200437956935905	0	0.0056790754465173	0.0018930251488391	0	0.00253745924206092	0	0.0217276368297929
ARMCX6	0	0	0.00138948520962468	0	0.00367303387088182	0.00186120960011911	0.00598605249768038	0.00421874176026998	0	0	0.00942484861336911	0	0.0179339224626862
ARMS2	0	0	0	0	0.0102368814364392	0	0	0	0.0097981579463061	0	0	0	0.0249912530614285
ARNT	0.00310250682551501	0	0.00317646871972428	0.00715154115711936	0.00559788959562245	0.000709144417260575	0	0.00401848503114326	0	0.00494462025316455	0.00538647993536224	0	0.00854131433745024
ARNT2	0.00682724343219182	0.00108979472626536	0	0.00262289578185901	0.00692914258789618	0.00156051278450099	0.0075284197846872	0.00795861520095504	0.00147381762980649	0	0.0177798850234102	0	0.0150365199478233
ARNTL	0	0	0.00213068162902329	0.00639605747017537	0.0197132219043465	0	0.00611947120119483	0.00646915526983452	0.00179698757495404	0	0.0264960082860244	0	0.0160419336144682
ARNTL2	0.0153907716932927	0.00368511434909825	0.000656569934218258	0	0.0112814611748514	0	0	0.00498367845306621	0	0	0.00445349989422938	0	0.0169485421075936
ARPC1A	0	0	0.0057865640967022	0.0208447077291374	0.0244743832043604	0.00155021565884762	0.009971657481236	0.0070276443201092	0.00292818513337883	0	0.019625070574773	0	0.0186716258504926
ARPC1B	0	0.00209778180551885	0.00224254717478301	0	0.00592806002753584	0.00150194125907736	0.0048305678332488	0.00340440018724201	0.00283700015603501	0	0	0	0.0180901831811949
ARPC2	0.0244283760015633	0	0.00555794083849872	0.0187698256283198	0.00918258467720456	0.00372241920023822	0.00598605249768038	0	0	0	0.00471242430668455	0	0.00448348061567154
ARPC3	0	0	0	0	0	0	0	0	0.00591173775531317	0	0	0	0.00753926070009575
ARPC4	0.0290056851142824	0	0	0	0.00654191239725108	0	0	0	0	0	0.00839313441604766	0	0.00798537080069312
ARPC5	0.031958620960922	0	0.00545341587288004	0.0122778882787723	0.0144158290238321	0	0	0	0	0	0	0	0.0175966495979166
ARPC5L	0	0	0.00543162400126013	0	0.00358955582836179	0.00363781876386918	0	0	0	0.00845508658008656	0	0	0
ARPM1	0.0131419860169269	0.00419556361103769	0.00336382076217451	0	0.0074100750344198	0	0	0.011915400655347	0	0	0.00760557488639173	0	0.00723607327247796
ARPP19	0	0	0	0	0	0	0	0	0	0	0.0251051277223373	0	0.0358281681057647
ARPP21	0.00934624305860391	0	0.0069109819019706	0.0406939999086483	0.029511188695824	0.00427256825536179	0.00916100220519014	0.0435801962046902	0.00403520335228613	0.00993038324976666	0.0432711167989833	0	0.0205844381533625
ARR3	0	0	0.00430061746115198	0	0.0071052904571686	0.00144016475484795	0	0.00652874688864406	0.00816093361080508	0	0.00364637459206184	0	0.0312230051101652
ARRB1	0.0118097217629553	0	0.0020152097362132	0.0181482729916601	0.0133177625187556	0.00269936497438978	0.00434087070205923	0.00611856060861684	0	0	0.0205036871458968	0.0040868248339998	0.0260100754617314
ARRB2	0	0.00190846978892324	0.00102008548316349	0	0.00269654437837911	0	0.00439463854098001	0.00464576074332172	0.00258097819073429	0	0	0	0.00987459267305224
ARRDC1	0	0	0	0	0.00698939938763076	0.00141667490108953	0	0.0048166946637044	0	0.00329266236776668	0.01793450140741	0	0.0102379137588859
ARRDC2	0	0	0.00103140579062153	0.0185769585339064	0.00954264163495443	0	0	0.0093946333157184	0	0	0.0349800176649089	0.00418336089122321	0.0199683501649885
ARRDC3	0.0177179305457122	0.0018854761770085	0.0040311811864774	0	0.00532811178378522	0.0013499375653876	0	0.00917957544463567	0.00509976413590871	0.00313755020080321	0.0102537810817739	0	0.0325187389233045
ARRDC4	0	0	0.00299452301740117	0	0.00263862337741154	0.00133705033325979	0	0.00909194226616661	0	0	0.00338529765229608	0	0.0128833190006409
ARRDC5	0	0.00228126126372749	0	0	0.00483491193207916	0.001633306383778	0.00525306647755628	0.00555324170484521	0	0	0.00413539275892728	0.00247281755304812	0.0118034489677884
ARSA	0.00480584390618993	0	0.000820068721758883	0.00369262582622503	0.0108390509327003	0.00109847860712913	0.0035329447094153	0.00373482726423903	0	0	0	0	0.00264613267709243
ARSB	0.0150881145892009	0	0.00514926871802089	0	0.0170147892548203	0.00229914127073538	0	0.016937007361084	0	0.00534370725034199	0.00582123002590448	0	0.0276920861556184
ARSD	0.00825245923285138	0.00131729396205139	0	0	0.00930625585130836	0.00471569099020079	0	0.00427555983111538	0	0	0.002387945650357	0	0.0113596604824675
ARSE	0.00430726459330612	0.0027501783318762	0.0080849031763939	0.00330953663666459	0.0145718404151649	0.00295355286398133	0	0.0111578663750406	0	0.00686470294558161	0.0199417186277321	0	0.0403173916588005
ARSF	0.00829434988885571	0.0039719422002971	0.00141534703247726	0.00318652990080332	0.00935349572872617	0.000947925701583509	0	0.0118174737464077	0.00537157897563989	0.00440637337845459	0.0096002688075266	0.00143515468814806	0.0182677179738361
ARSG	0.00465965854022217	0.00297518103976627	0.00238537099675112	0	0.00840747676909075	0.00213012961838728	0.00685095742129962	0.0120707345041946	0.00201178908403243	0	0.00539330690612949	0	0.0256564194927213
ARSH	0.00435342876049177	0	0.000742868646708758	0	0.00589120707887443	0.00199013886193909	0	0.0135329442611858	0	0	0	0.00301306010904265	0.0311613848119411
ARSI	0.0085999312005504	0	0.000733745698415843	0.00330392837083292	0.00872828838264816	0.0019656985601258	0.00632211158526948	0.0111389585073796	0.00371298616912652	0	0.00746547219111609	0.00148802880823773	0.00947036958117291
ARSJ	0.00408496732026144	0	0	0.00313873195229128	0.0267182605491063	0.000933706816059758	0	0.00211640211640212	0.0017636684303351	0	0.00236406619385343	0	0.0179937022042285
ARSK	0.00456420929638149	0.00291423692163325	0.00545185351336911	0	0.00514703535910351	0.00208649567834583	0	0.00591173775531317	0	0	0.0105656589669427	0.00157947191935848	0.0201046952002553
ART1	0.00747250119560022	0.00477117447230812	0.00255021370790873	0.00574158283955723	0.0168534023648695	0	0.00549329817622503	0.00193573364305072	0.00322622273841787	0	0.0129735339906591	0	0.00411441361377178
ART3	0	0	0	0	0.0129748968183807	0.00146103880139748	0	0.0115909078244201	0	0	0.0147969036056426	0	0.0140780256976762
ART4	0	0	0	0.0239141482079336	0.00701957584212975	0.00177848917344716	0.00572000572000573	0.00403124212648023	0	0	0.00900596645277498	0	0.0128526444315918
ART5	0	0	0.00305981090003287	0.0137777925837638	0.0343759352276496	0	0	0.0371606748544945	0.00387090363067651	0	0.0207546322325634	0	0.0246828875235445
ARTN	0.0214059422895796	0	0	0	0.0024139371072826	0	0.015736260277745	0	0	0	0.00619405989655919	0	0
ARV1	0	0	0.00615051541319162	0.00692367342417192	0.0426787630475075	0.00205964738836711	0	0.0210084033613445	0	0	0.00521485189820608	0	0.0297689926172898
ARVCF	0.0203612078268483	0	0.00217152153736776	0.00195559623195718	0.0063143380822896	0.00232699518021123	0.00374205981682617	0.0026372612042394	0	0	0.0147293843853796	0.00176152943031258	0.00840827205805071
ARX	0.00435342876049177	0	0.000742868646708758	0	0.00294560353943721	0.000995069430969546	0.0032003584401453	0.00112774535509882	0	0	0.00503886222490962	0.00150653005452132	0.00479405920183709
AS3MT	0	0.00208104418473013	0.00333698176673162	0.00500861481748607	0.00147019041906308	0.00148995768520174	0	0.00675447483958122	0	0	0.00754489210804285	0	0.0107675079679559
ASAH1	0.0367782557660562	0.00587070749317329	0.00104597297870842	0.0282589987806985	0.034562208293143	0.00420322923040642	0	0.0142909793833818	0	0.0195384483757173	0.0106422186897524	0	0.0607511269334046
ASAH2	0.00635163274012612	0	0	0.00976070115996783	0.0085952443050463	0.00145180176917169	0.0116732709818534	0.0148083780455512	0.00274229223065763	0	0.00367583852194533	0	0.008743138184789
ASAH2B	0	0	0	0	0.00666013972973154	0	0	0.00382482310193154	0	0	0	0	0
ASAP1	0.00433801839319799	0.00138490728045757	0.00259083658113205	0.00666633334999916	0.00782713766467564	0.00297464118390719	0.00478354460655345	0.00955190335721309	0.00280938334035679	0.00115228613569321	0.0163183330195192	0.000750598602385402	0.0203026285932667
ASAP2	0.00973577117043441	0.000777033379799929	0.00249196652292173	0	0.0137237238720883	0.00500696803050913	0.00715710745502205	0.00504405668258697	0	0.00258606421714664	0.00845147795220689	0.000842280457493053	0.012061319749607
ASAP3	0.00544860228682029	0	0.00464874473655935	0.0041864966723591	0.0116742854968024	0.00249078961683213	0.00801091795683849	0.00635151352292194	0.00117620620794851	0	0.0220726356470337	0	0.0270003611298301
ASB1	0	0	0.0024894943339109	0	0.00987127852799495	0.00333466720021342	0	0.00377928949357521	0	0.00387524801587302	0.00844309354947653	0	0.0240987083092346
ASB10	0	0.00670352131887368	0.00895765395809344	0	0.0201272393827874	0.00239974796793292	0.0308724333171912	0.0462351441821745	0	0	0.0243038304837463	0.00726641242198522	0.0606980786625951
ASB11	0.0155494394427081	0	0.00928674174997371	0	0.0192885252125135	0.00355415758690471	0	0.0261822942235313	0.0100701131628967	0	0.0404947103784568	0	0.0770547120561729
ASB12	0.0155774232907275	0	0.00531625989344778	0	0.0210798961944173	0	0.0114515111758862	0.0383352969364189	0.0134509813811996	0	0.0270450583090077	0.00539066047719832	0.115790077578039
ASB13	0.00878487595755147	0	0.00299810070320452	0	0.0118879913455423	0.00200797164744034	0	0	0	0.00466696535244922	0.00508401332011489	0	0.0145110501647004
ASB14	0	0	0.00175829754598408	0	0.0139439118820827	0	0	0	0	0	0.0119264948438239	0	0.0368779774776134
ASB15	0.00494090675520771	0.00157737868241373	0.00337246333103262	0.00759280586111017	0.0189442394992376	0.00338805034642815	0.00363223415517972	0.0115193711778557	0	0	0.0228753470198553	0	0.0516894860544807
ASB16	0.00539863522501512	0	0.000921222572900949	0.00414810390170653	0.00730561582688613	0.00246794753143548	0	0.00279700720229355	0	0	0.00312431655575343	0	0.00891758369152295
ASB17	0.0165606783253843	0.00528697711796305	0.00706478121785527	0.00636229449788774	0.0093376959048601	0	0	0.027885027885028	0	0	0.00958405213724366	0	0.0182368603421236
ASB18	0.0133185349611543	0	0.00340901020335693	0.00511672529581068	0.0225288651084201	0	0.00489546149923508	0.00862533692722372	0	0	0.00385387394620634	0	0.0183332060194026
ASB2	0.00416833400026677	0.00266147147434874	0.000711284095403113	0.009608363119259	0.00752097411656757	0.00190552411440767	0	0.0097181729834791	0.00179966166360724	0.00442885487528344	0	0	0.0137706904624198
ASB3	0.0141675167176697	0	0	0.00362859185235985	0.00426043620476082	0.00215885969031158	0	0.00611676912254947	0	0	0.00819907350469397	0	0.0182017218828901
ASB4	0.0242871715160053	0.0019384127501037	0.00414436050963202	0.00933066476321107	0.00958598146071186	0.00277567674468632	0.00892717655723438	0.0220203688411781	0	0.00322563996696945	0.0210833318692131	0	0.0267453872564916
ASB5	0.00742721330956625	0	0.0038021368008821	0	0.0268020168517681	0.00169764875647229	0.00546000546000546	0.0365560365560366	0	0.00394570707070707	0.021491510853213	0	0.0449842555105713
ASB6	0	0	0.000991078313026139	0	0.0039297980869743	0.00265509047220784	0.00853934503223603	0.00601820507033778	0	0	0.0134449262209674	0	0.0159896642810088
ASB7	0	0.00245289220519915	0.00131108165547659	0	0.0103973341235307	0.00175618836876444	0	0.00796138727173211	0	0.00408176593521422	0.0222325974343583	0	0.0253829654918585
ASB8	0.00848090101092338	0	0.00289436019444311	0	0.00573832108201781	0.00775396663855852	0	0.0043939144285165	0	0	0	0	0.0186785836030053
ASB9	0	0.0112025760460235	0.00748478261544228	0	0.00791425770415589	0.0020051669729437	0	0.0272702708320343	0	0	0.0304614727379106	0	0.0338118236530789
ASCC1	0	0	0.00331448799275294	0.0298491178556394	0.0189836429479896	0.00443974273987242	0	0.0100634168770442	0	0	0.011241050766911	0	0.049909658600725
ASCC2	0.0161674168348078	0	0.00220704510869145	0.00248448439495351	0.00437565908364947	0.000739081912448356	0.0023770472319285	0.00586338317209029	0	0.00515336411609498	0.0130990475121166	0	0.0142430360455635
ASCC3	0.00704267645232371	0.000374727698558695	0.00140205520339025	0.00270566100993227	0.0103245870379008	0.00134146218139499	0.00604020538974069	0.00760161902790495	0.00050677460186033	0.00124714062176566	0.014944459535711	0.000406193383170494	0.0239127853630856
ASCL1	0.0103416894183834	0	0	0	0.00466490799635204	0	0	0.00267899002076217	0	0	0.0239399108238322	0.00357880346285023	0.00569420955830016
ASCL3	0.0134669252316311	0	0.0045959895395278	0	0.00911194941045687	0.00307815433865854	0	0.0209314495028781	0	0.00715430402930402	0	0	0.0148299743441444
ASCL4	0	0	0.00240364970170708	0.0108232136285906	0.0254157056352974	0	0	0.0218938149972633	0	0	0.00815195239259804	0	0.0155118122450246
ASF1A	0.0119560019129603	0	0.00612051289898093	0	0.00808963313513731	0	0	0.00309717382888114	0	0	0.0207576543850545	0	0.0197491853461045
ASF1B	0.024147590070511	0	0.00206027117289178	0	0.00544622263613516	0	0	0.0031276878567519	0.00521281309458651	0	0.00698738776508404	0	0
ASGR1	0.0181244283834125	0	0	0.00696305723204548	0.00204388247109793	0	0	0.00469509001932209	0	0	0.0157335463413453	0	0.00997944234876154
ASGR2	0.00785570638511816	0	0	0.00603602298517554	0.00531530382276652	0.00179559003088415	0.00577500577500578	0.00407000407000408	0	0.00417334401709402	0.00454628114202583	0	0.0346032734696703
ASH1L	0.0107462883973151	0	0.00380854849869133	0.0050812524016857	0.0132371681036451	0.00226734876075219	0.00121538064202482	0.00663829331620224	0.0010706924703552	0.00131745362563238	0.0143518352409314	0.000858188621277069	0.0200267174617046
ASH2L	0.00389663019420805	0	0.00332460292604953	0	0.00703073574012995	0.00178131666020939	0	0.00504706387059329	0.0016823546235311	0	0.00676521327334845	0	0.0321826947213944
ASIC3	0	0	0.00456256416105851	0.00342407122068139	0.00804060505553043	0	0	0.00230880230880231	0	0	0	0	0
ASIP	0	0	0	0	0.0124689834037831	0.00842442240053916	0	0	0	0	0.010664960273023	0	0
ASL	0.0158127767235927	0	0.00449715105480678	0	0.00713279480732538	0.00361434896539261	0	0.00955794504181601	0	0.00280017921146954	0.0122016319682758	0	0.00870663009882026
ASMT	0	0.0020921727632581	0.00223655105934241	0.00503539885394322	0.00739026199956841	0	0.00481765187647541	0.011883541295306	0	0.00348150623885918	0.0075852391246634	0.00226785139223397	0.0180418137074484
ASMTL	0.00788096589117963	0.00503197822159826	0.00537922891443127	0.00605543141921147	0.0239957767432932	0.00360272726453926	0	0.0112284999744807	0	0	0.0228044970468177	0	0.032544879388677
ASMTL-AS1	0	0	0.0043117015267735	0.0194148368182965	0	0	0	0.00327278677794141	0	0	0.00731154492944357	0	0
ASNA1	0.00702286645317153	0	0.00359514367991717	0	0.00475179023697178	0	0.00516275587908826	0.0109155410015009	0.00303209472263914	0	0.00406429718140991	0	0.0154673657916005
ASNS	0	0.00278460004789512	0.00446514286224587	0.0033509593796704	0.00393445976916524	0.00199368003429129	0.0192363181687025	0.0225950403886347	0.00753168012954489	0	0.0151434845157871	0	0.0432233060065987
ASNSD1	0.00761174034831324	0.00121501958611573	0.00714376634948344	0.00584856885520113	0.0111588365968638	0.00173982636532874	0	0.00591540964211771	0.0032863386900654	0.0020218685300207	0.00660763843002511	0	0.0230509383827462
ASPA	0.0156113400774322	0	0.00532783500760547	0.00599757697890051	0.0140838623584132	0.00178415315170654	0	0.00404408047720149	0.00337006706433457	0	0.00451732393729953	0	0.0257871528404548
ASPDH	0	0	0.00354027358912454	0	0.0233963354107153	0	0	0.0134361811930108	0	0	0.0120068002150309	0.0071796388054256	0.00571173694439729
ASPG	0.00854000136640022	0	0.00218589746392176	0.00328090447974698	0.00770441250965459	0	0.00313902752927143	0.0011061335103147	0	0.00226843786295006	0.00988459732621643	0	0.0141065609615032
ASPH	0	0.00124814134951155	0.0026685481299469	0.0180240072844719	0.018517201513649	0.00178725450383839	0.011496393835501	0.00911499796957577	0.00506388776087543	0.00207698521442156	0.00678776444542877	0	0.0365953022395249
ASPHD1	0	0	0.00213930970893622	0.00963293693797834	0.00989652476463944	0	0.00460818875141126	0.00811918970486746	0	0	0.00725544611924326	0	0.0138059096196127
ASPHD2	0.00688365544850307	0.00879039569010723	0.00704775764865561	0	0.0357082491590674	0	0	0.0178319455427889	0	0.00731388391403452	0.00796746502975677	0	0.0227411451254191
ASPM	0.00493296801181657	0.00157484424790388	0.00252528349914826	0.00433177497728526	0.00905955177152384	0.00112753554555807	0.00310834123370064	0.0105880956944787	0.000608511246809119	0.000374377036611079	0.010603632151844	0	0.0306534461069736
ASPN	0.00716779566210416	0	0.00244622386460769	0.0220298352552806	0.0145495553738234	0.00819176647097618	0.0210771937307279	0.00928400200043967	0.00309466733347989	0	0.0207408555328971	0	0.051306326844535
ASPRV1	0.021374829001368	0.00227462969028642	0.0048631982336864	0	0.0128556185480864	0.00162855840010423	0	0.00922849760059062	0	0.00378512596899225	0.004123371268349	0	0.0156921821548504
ASPSCR1	0.00840273163162868	0.00268256221103638	0.00143384128218507	0.01291267233787	0.00947571726286484	0.000960312186471845	0.00617714325352162	0.00761847667934333	0	0	0.0194514298196	0	0.00462660527085626
ASRGL1	0.00861175512062448	0	0.00146950902936629	0	0.00582685918609418	0	0.00633080376435097	0.00669256397945674	0.00371809109969819	0	0.0149514727200629	0.00298014935471992	0.00474169512714546
ASS1	0.0120264003540572	0.0019197070987697	0.00102609187462471	0.00462031200042876	0.0108496878816039	0.00274889150949879	0.00884102944946909	0.00623082075486393	0.00259617531452664	0	0.0173998983845934	0	0.00993273551509179
ASTE1	0	0	0.00246020616527665	0.00553893873933755	0.00894221701947778	0.000823858955346845	0.00264970853206148	0.00280112044817927	0.00155617802676626	0	0.0187734668335419	0	0.0277843931094705
ASTL	0	0.00181127919782067	0.00193627337081959	0.00435934993373788	0.0102368814364392	0.00129681502230522	0.0166833500166834	0.017636684303351	0	0.00602816358024691	0.0197005516154452	0	0.0156195331633928
ASTN1	0.0188702521561032	0.00240972234106107	0.0106260591815046	0.0231986828766557	0.0323454272446904	0.00043132004928236	0.0166466224425732	0.0664807969293877	0.00244414694593337	0.0110273036037228	0.0262095757606472	0	0.0342873245654216
ASTN2	0	0.00132936277793381	0.00710550242659726	0.00959844988813221	0.0403835279704668	0.00523478485495615	0	0.0717324154973082	0.00179780489968191	0.00442428549531094	0.0734996194625275	0	0.0699287877477488
ASXL1	0.0286483929678476	0	0.00814759816735107	0.00489162767561491	0.0301528691049099	0.00254652381936424	0.00936019566036584	0.014018007310405	0.000687157221098286	0.00253657646069484	0.0165794955047969	0.00110154974374534	0.0175266821575676
ASXL2	0.0298631524479528	0	0.010531413694736	0.0107079928928253	0.018409832841325	0.00455057561111662	0.00585425402943651	0.0139247613700168	0	0	0.00806516911502158	0	0.0416552690556059
ASXL3	0.0106384020528312	0.00127361151336711	0.00499217361073884	0.00613060457281795	0.0125967148685264	0.00425536082113246	0.00684308023938869	0.031692306305958	0.00516722385423228	0	0.0238571824759235	0	0.0431996650161524
ASZ1	0	0.00493155008482266	0.0035145802361095	0	0.0104519419708182	0.00117694136478121	0	0.00533546752034147	0.00222311146680895	0	0.00297991537040348	0	0.0198459950781932
ATAD1	0.00677066406673166	0.00216152655651527	0	0.00520231815296896	0.00763524306032758	0.00154758035811009	0.00995470608730277	0.00526177321757432	0.00292320734309684	0	0.00783668351553622	0	0.018639884880071
ATAD2	0.015858248403603	0.00225010097328117	0.00300672212866305	0.00406162294329568	0.0190754828779658	0.00040274916580579	0.00388598519439641	0.0100418792007577	0.0030429936971993	0.00187215432542535	0.0101972661129551	0.00121952037483178	0.0252248161741522
ATAD2B	0.00167990431265035	0	0.00315324573616679	0	0.0125031684165419	0.00153591251442318	0.00370487005168294	0.00348140169935921	0	0.0008924491660955	0.00388879977056082	0	0.0240491564758366
ATAD3A	0.00419730700782378	0	0.00214868413951331	0.00645009890467835	0.0094665630690553	0.0019187689178623	0	0.00543651193394319	0	0	0.00485815960054497	0	0.0161774747831913
ATAD3B	0.00861812587605441	0.00137566328537958	0.00367649033608344	0.00993275524697797	0.0126342011184612	0	0	0.007813767460956	0.00186042082403714	0	0.0124687778632277	0	0.0308438189248263
ATAD3C	0	0.00189920537247216	0.00203026722377199	0.00457096886256011	0.00805036307137452	0.00407930162356205	0	0.0030821390044691	0	0	0.0137712593816705	0	0.0163777629286061
ATAD5	0.00929911259896912	0	0.0022668566292522	0.00408290335257401	0.0101869454294322	0.0024291559442205	0.00195317268488	0.00412956510517486	0.00114710141810413	0	0.00538161409982894	0.000459716217179135	0.0182862827278745
ATAT1	0	0	0.00572212130481012	0	0.0468910285498984	0	0	0.00868672510463556	0.00289557503487852	0	0.0232878162379591	0	0.00738547478531769
ATCAY	0.0130749420132669	0.00834831978311878	0.00446221358545621	0.0100462831288379	0.0398102712045739	0.00298855817446101	0.0288355477914211	0.0101610977931674	0	0	0.00756677495235872	0	0.050394108488381
ATE1	0.0141675167176697	0.00301530872238354	0.000805847876872891	0.00725718370471972	0.0117161995630923	0.00431771938062316	0	0.00856347677156926	0	0	0.0109320980062586	0	0.0260024598327002
ATF1	0.0090109573241061	0	0.00461288655989371	0	0.00609696614964393	0.00205964738836711	0	0	0.00389044506691565	0	0	0	0.0248074938477415
ATF2	0	0	0.00413275739226315	0.00744363308843781	0.00655484107787807	0.00110716223248193	0	0.00627391931739758	0	0.00257328722002635	0.00560648109214252	0	0.0240034564977357
ATF3	0	0	0.00998025468986203	0	0.0032977873083831	0.00668425461161348	0	0.00757548855982861	0	0	0.0169239638038724	0	0.0322034938778139
ATF4	0	0	0.00594083875137828	0.0107002225646293	0.0141338760741746	0	0	0.00901875901875902	0	0	0	0	0.0115016562384983
ATF5	0	0	0.00295572472153378	0.00665455537588254	0.0175799447989733	0.00197959042274153	0	0.0022435358124404	0	0	0.00501215447460089	0	0.028611893964321
ATF6	0.0182636392858186	0	0.00436310780429093	0	0.0082383248519779	0.0025047276734837	0.00268524858688793	0.0037849218177087	0.00473115227213588	0	0.00422783820063206	0.00126404831698287	0.0382131529672513
ATF6B	0.0106041455139529	0	0.00120632688406323	0.00814781802202032	0.00637772820297445	0.00161586979260235	0.00259849331513081	0.00457829774570666	0	0.0018778174347625	0.00409124479403574	0.00122320932137201	0.00973119966192711
ATF7	0.021404109589041	0.0034166184320535	0.00273929633385469	0	0.0168961130420954	0.00489236790606652	0	0.0027723418134377	0.00462056968906283	0	0.00619352958321187	0	0.02062420276191
ATF7IP	0.0100834417333152	0.00257530155066831	0.00516191245569964	0.0108468209379843	0.00864199450709339	0.00230478668190062	0	0.0156725494369242	0	0.00214273136832948	0.0210078854154517	0	0.0299808891050474
ATF7IP2	0.00717710217322654	0.00458256288994746	0.00122469999442762	0.0055146095794283	0.00404679061176953	0.00410120124184374	0	0.000929605614817914	0	0	0.00830711400475583	0	0.0118552942780422
ATG10	0	0	0	0	0.0150079166760466	0.00253495063183644	0.0163058986588398	0.00574588809882926	0	0.00589177978883859	0.0128365585186611	0	0.0183193800721783
ATG12	0	0	0.00222465451115442	0.0100172296349721	0.0058807616762523	0.00595983074080696	0	0.00337723741979061	0	0.00692597517730496	0.0150897842160857	0.00451157670582715	0.0143566772906079
ATG13	0.00947849329870522	0	0.00242611371761087	0.00728291010521983	0.00641330889862642	0.00866605101595906	0	0.0110492150453478	0	0.0100708991298743	0.0219417036361517	0	0.031313564905844
ATG14	0.0198862506463031	0	0.00169669390708734	0	0.004485124523876	0	0.00365477038905031	0.00515148588170901	0	0.00264114266396214	0.00575431933595155	0.00172043898721198	0.0109495145258997
ATG16L1	0.00964780258140118	0	0.00823150032039247	0	0.0119677551092671	0.00220521201860598	0.00354621932721772	0.00874734100713705	0	0	0.00558340915349174	0	0.0531215040919254
ATG16L2	0.00395319418089817	0.00252410520470493	0.00202371797466305	0	0.00267479805274702	0	0	0.00409626216077829	0	0	0.00228780599405171	0.00136802648499275	0.00870663009882026
ATG2A	0.0101123481883728	0.000403544411273094	0.00150987381984488	0.00291372744410742	0.0079825501453822	0.00144462116976755	0.000929242806499124	0.00458426451206235	0.000545745775245517	0.000671523121884133	0.00804684728181157	0.000874859639706555	0.00904789048433358
ATG2B	0.00471569099020079	0.000376369703443256	0.00160937007444745	0.0099642284199723	0.0103698279486008	0.00161680833949742	0.004333337666671	0.00885651679302473	0	0	0.00682270185816285	0.000407973266327804	0.01947370368423
ATG3	0.00778089013383132	0	0.00265546062283829	0.00597853705198339	0.00350978792106488	0.00355697834689432	0	0.0120937263794407	0.0100781053162006	0	0	0	0.00856842962106121
ATG4A	0	0	0.0104820814059406	0	0.0110835408033627	0.00280814080017971	0	0.012730238294148	0	0.00652673350041769	0.0426598410920919	0	0.0473518479058644
ATG4B	0.00633292692463156	0	0.00648390008845591	0	0.0242814710609423	0	0.0186222283621598	0.00164052964142837	0	0	0.00733002605744587	0	0.0244086900091063
ATG4C	0.0110653742309565	0	0.00188819434806785	0.017004416897289	0.0187175484503742	0.00758768518694158	0.0122018180708925	0.0128990648178007	0.00238871570700013	0.00587848006019562	0.028817059699342	0	0.0792047839689517
ATG4D	0.0206398348813209	0.00164731076517585	0.00352197935239605	0.0039647140449995	0.0174565767652963	0.00117941913607548	0	0.00935672514619883	0.00222779170147591	0.00274122807017544	0.0119447555057857	0	0.00284111087435187
ATG5	0.00888036373969875	0.0113401828037468	0.00151534437716315	0.00682333033106797	0.0160229448570353	0	0.0130565347956652	0.00460087416609154	0	0.00471769323671496	0.00513927433446396	0	0.0195583719611179
ATG7	0.00348150623885918	0	0.00356450325082697	0	0.00392607668727072	0.00318309141838554	0	0.00901875901875903	0.0015031265031265	0.00184955018939394	0.00402965828497744	0	0.00958471353208196
ATG9A	0.00291783380018674	0	0.00149369660034654	0.00448390278898754	0.00789702282239596	0.000666933440042684	0	0.00377928949357521	0	0	0.0101317122593718	0.00100973383416132	0.0128526444315918
ATHL1	0.00745762206262912	0	0.00572655546088961	0.00286507514270497	0.0117738908849468	0.000852299664300469	0.00548236000279762	0.00386375847816213	0	0	0.0215795021386715	0	0.0266904368557253
ATIC	0.00413318784512118	0	0.00211586027705074	0	0.0102541443056406	0.000944728650313413	0	0.00749484729248641	0.00356897490118401	0.00658726812816189	0.0119598627007762	0	0.0204818701312888
ATL1	0	0.00139977211709934	0.000748184343644061	0.00673788612298663	0.00988893734468187	0	0	0.00113581508930346	0.0037860502976782	0	0.00507491848412185	0.00151731023380233	0.014485091219862
ATL2	0.00843285223349154	0	0.00503643370532241	0.00971921952334617	0.00285290523322101	0	0.00619928596624243	0.0131070617571983	0.00546127573216595	0.00895990549808477	0.0244014447607415	0	0.0371455191499546
ATL3	0.0176383687004135	0	0.00376226183070301	0.0135526448771539	0.00497267442631891	0	0.00648329227907092	0.00571147176965772	0	0.00468519168604734	0.0153116051697207	0	0.00971181434516696
ATM	0.0192422405664916	0.00102384378601051	0.00519886549809852	0.00985666560091471	0.0298366416744106	0.00623082075486394	0.00707282355957529	0.0149539698116735	0.00242309696022487	0.00724089521317197	0.0222718699322796	0.00221963080325942	0.04988440503135
ATMIN	0.017846944603084	0	0.001015133611886	0.00685645329384017	0.00402518153568726	0.000679883603927008	0	0.00231160425335183	0	0.00158019822006473	0.0120498519589617	0	0.0147399866357455
ATN1	0.00617375413641527	0.00262795168248037	0.00351162928712872	0.00632490065952902	0.00742625152064103	0.00188152507014561	0	0.00319859261924753	0.000888497949790981	0	0.00476386134781547	0	0.0101979420552932
ATOH1	0.00690417011875173	0	0.00471250758419189	0.00530489907429511	0.0124572754381457	0	0.010150996066489	0.0143080706460988	0	0.0110035211267606	0.0079912096693637	0	0.0266104046682253
ATOH7	0.0160194796872998	0	0	0	0	0	0	0	0	0	0	0	0.0176408845139496
ATOH8	0.00761174034831324	0	0	0.00584856885520113	0.00171674409182521	0	0	0.00197180321403924	0	0	0.0044050922866834	0	0.0125732391178615
ATOX1	0	0	0	0	0	0	0	0	0	0	0	0	0
ATP10A	0.011437908496732	0.00156494522691706	0.00362470375017426	0.00878844946641556	0.0221116639027087	0.00112044817927171	0.0048048048048048	0.0143915343915344	0.00141093474426808	0	0.0189125295508274	0	0.0278902384165542
ATP10B	0.00670582870631153	0.00267603492974873	0.00572140968668989	0.0077287517293082	0.00718402212981301	0.00114957063536769	0.00492969029220739	0.0104227737606671	0.00217141120013897	0.003562471500228	0.00970205004317413	0.000580148030571481	0.0212305993859742
ATP10D	0.00858787803839125	0.00109666799363494	0.00322395622219155	0.00263943822196884	0.0112340268601708	0.00235553226195874	0.00378795052936609	0.00934361130576968	0.000741556452838864	0.00273738612473721	0.00994001202741455	0	0.0189141929266593
ATP11A	0.00842623254716583	0.00269006485073839	0.00575140590421357	0.00485579502718031	0.0190044382489976	0.00577798803234228	0.00309720980112042	0.0103682785247031	0	0	0.0231631754275282	0	0.030157042800383
ATP11B	0.00416125703252438	0.000664238211764455	0.00213022944701374	0.0079933750907248	0.00797746787661391	0.0023778611614425	0.00152954312546842	0.00592880049586331	0.00179660621086767	0.00221066779852858	0.00842875892545364	0	0.0274946213646955
ATP11C	0	0.0111355375983121	0.0111599882768529	0.00335009817576338	0.0167171565686103	0.00697608678953082	0.00641045813092022	0.0321896576145494	0.0037648722356198	0	0.0252326543451115	0.00603529137007756	0.170448112448658
ATP12A	0.0164729573797262	0.00225384527529454	0.00642501438578318	0.00361633931177203	0.0249455445560792	0.00268946242934306	0.0138398282850519	0.0121922296796885	0.00203203827994809	0.00125017980113994	0.0163427759536251	0.000814366486238738	0.0272103911373616
ATP13A1	0.00427589143238724	0.00136507332113771	0.00437782610894353	0.0065708614102222	0.008679421414995	0.00146601991967563	0.00314335802597116	0.0077536164640622	0.00369219831622009	0	0.0296947013517276	0	0.0282520437961781
ATP13A2	0.0188397117325792	0.00267313593701698	0.00214320434598977	0.0128672984086919	0.0165242358295701	0.00574162643278604	0.00307771867343036	0.00759170606112821	0.00180754906217338	0.00222413263509616	0.0193830793050082	0	0.0138310434312052
ATP13A3	0.00799015612765074	0.000637711991408744	0.00272687887919824	0	0.0126146411832894	0.00182632140060588	0.00293692225232568	0.00620949276206	0	0.00106119261070361	0.00809215812076968	0	0.0197974718628431
ATP13A4	0.00725553861065272	0	0.00577772710777197	0.0111497542491386	0.00654562687262866	0.00442242353411213	0.0124455364997142	0.0156627500166471	0	0	0.0167958000178514	0.000836940840584198	0.0292963178449028
ATP13A5	0.00402129678778813	0.000641897139834725	0.00171548420056206	0.00308980996123834	0.0099765505713616	0.00183830710298886	0.00443429483626367	0.0104170735836035	0.00347235786120118	0.00320447087776867	0.0116360928327486	0	0.0188203201890003
ATP1A1	0.00718060661764705	0	0.00204216332078628	0.00183910075329567	0.00863736871199557	0.00382965686274509	0.00351914414414414	0.00248015873015873	0.00103339947089947	0.00127156575520833	0.00692597517730496	0.000828297285835453	0.0144968792172739
ATP1A1OS	0	0	0	0	0	0	0.0187687687687688	0	0	0	0	0	0
ATP1A2	0.00960227381844021	0.0015327573231313	0.00204816380067106	0.0036890091505872	0.0113698565611382	0.00384090952737608	0.00882371107640451	0.0118153693080236	0.00103643590421259	0	0.0166711817783983	0.00249219320478601	0.0343660326133649
ATP1A3	0.0024171404261902	0.000771669244041941	0.00206230299850607	0.00742895136636988	0.00654191239725108	0.00276244620136023	0.00710769941539172	0.00751385366769982	0.00104359078718053	0.00128410585141354	0.0153874130960874	0	0.0226252172686305
ATP1A4	0.0118979630687226	0	0.00527869478180719	0.00365677509004809	0.0101971265570744	0.00108781376628321	0.00349864427534331	0.0147942672214517	0.00102737966815637	0	0.0179026371961716	0.000823472253102433	0.0327555258572121
ATP1B1	0	0	0.00275154636905942	0.00619486569531175	0.00545518023915512	0.00184284240011795	0	0.00626566416040103	0.00348092453355613	0	0.0139977603583427	0	0.0310746501882237
ATP1B2	0.0252678390944007	0	0	0	0.0132973923813541	0	0	0.00218185785196095	0	0	0.00974872657259149	0	0.0324628648014433
ATP1B3	0	0	0.00149369660034654	0.0067258541834813	0.00394851141119798	0	0.00643500643500643	0.00680272108843537	0	0	0.0101317122593718	0	0.0192789666473877
ATP1B4	0	0	0.0141122255492863	0.0211816266719043	0.0279787158278139	0.00472581670705092	0.0202656644374436	0.0285649365403967	0	0	0.0159538209401151	0.00476990829634486	0.0341521571744368
ATP2A1	0.0147004711365719	0.000782184692712744	0.0183955707405366	0.00564763862873947	0.0254190567800978	0.00336010768835928	0.00180113880592232	0.00952030511701799	0	0.0013016042152173	0.00992542448369959	0	0.0161883730734719
ATP2A2	0.00469986652379072	0	0.000801984751863912	0.00361119687703694	0.0106000306340885	0.0026856380135947	0	0.00547870154773318	0.00101457436069133	0	0.00543984550838756	0.000813208457042669	0.0103511230321545
ATP2A3	0.0100160803617444	0.00159881094976202	0.00598200031642451	0.0153919427027937	0.0175073776140607	0.00114469489848507	0	0.005189283539799	0	0	0.0217370254659134	0	0.0372257561622727
ATP2B1	0.0204216775593694	0	0.00836340722130259	0.0125529859799965	0.0133570640620486	0.00280068720814209	0.00600507707691727	0.00793528042306924	0.00088169782478547	0.002169803240683	0.0118185027577627	0	0.0337329734583915
ATP2B2	0.0200701652978814	0.00512590137185328	0.00684954198371863	0.0123369151661553	0.0262543057827012	0	0.011803426942754	0.0239159912578183	0.00173304284476944	0.0063973651886997	0.033683715716955	0	0.0276269481833185
ATP2B3	0.00819875046488051	0.0117784865833495	0.0139903395636606	0.018898814630911	0.039294177186575	0.00140550007969381	0	0.0361057353805786	0	0.00871117236893559	0.0759169404748085	0	0.0756143868785337
ATP2B4	0.0206150650470667	0	0.00668372999769389	0.00791991199548325	0.0213877026425289	0.000942402973580192	0.00757742931459749	0.0101465386822134	0.00356018901130295	0.00876140264500334	0.00715825237378997	0.00142679330605652	0.0340524151384745
ATP2C1	0.00255523393677738	0	0.00697639779978365	0.00392668717968049	0.012678706366232	0.00408837429884381	0.00375688449082944	0.00926698174404596	0	0	0.0207028315558474	0	0.0253247476810973
ATP2C2	0.005176304946477	0.000826264639343746	0.00353313662595168	0.00198863692859003	0.0122583142016072	0.0017747331245064	0.00380528363632904	0.00201136420777392	0.0011174245598744	0	0.00449347323013323	0.000895645639593985	0.0156756117407482
ATP4A	0.0023658111893406	0.00226584733626987	0.0028259124871421	0	0.0122724003321018	0.00216302737311141	0.00695676371352047	0.00919286633572348	0	0	0.0177989539691667	0	0.0130263288158025
ATP4B	0.00839376846629059	0	0.00716155904275735	0	0.0075724876379139	0	0	0.00434877147205912	0	0	0.00971534052268528	0	0.01848668034681
ATP5A1	0.00442415233241311	0.00141240543945583	0.000754936909922438	0	0.00898036891355498	0.00303370445651185	0.00325234982274693	0.00458426451206235	0.00191011021335931	0.00235033092659446	0.00512072099751645	0	0.0194877641201031
ATP5B	0.00924898261191269	0.00147636342161987	0.0015782454645171	0	0.00625801808567227	0.00105702658421859	0.0101988781234064	0.00479185384845762	0	0	0.0160578081091931	0	0.0152776716828356
ATP5C1	0.008197258836645	0	0.00279755885014735	0	0.0129416093076054	0.00187365916266171	0.0060260929826147	0.00849392153739977	0	0	0.0142318366185156	0	0.00451347045256567
ATP5D	0	0	0	0.0111434270495548	0.00327095619862554	0	0	0	0	0	0	0	0.00798537080069312
ATP5E	0	0	0	0	0	0	0	0.0122100122100122	0	0	0	0	0.0519049102045053
ATP5EP2	0	0	0	0	0.0318918229365991	0	0	0.0122100122100122	0.0203500203500203	0	0	0	0
ATP5F1	0	0	0.00325474745600803	0.0219833366308339	0.0107547003417844	0.00217986027095664	0	0	0	0.0050664721141375	0.00551922068603915	0	0.0210043216391773
ATP5G1	0.0178903678259625	0	0	0	0.00403497516472786	0	0	0	0	0	0	0	0.0197011338002502
ATP5G1P5	0	0	0.00663865155709573	0	0.00438723490133109	0	0	0	0	0	0	0	0.021421074052653
ATP5G2	0	0	0	0	0.0124717414182498	0.00631971434891143	0	0.0143246858575326	0.00596861910730524	0	0.016000978883414	0	0.0152236033911024
ATP5G3	0	0	0	0.0131695046949284	0.00386567550746655	0	0.0126000126000126	0.00888000888000887	0.0074000074000074	0	0	0	0.00943725640081915
ATP5H	0	0	0	0.0116249331566343	0	0	0	0	0	0	0	0	0.00833041768714283
ATP5I	0	0.0111781801922647	0	0	0	0	0	0	0	0	0	0	0.0385579332947754
ATP5J	0.063650806583021	0	0	0.0652091125822287	0	0	0	0	0	0	0.0368362114693228	0	0.105139793869929
ATP5J2	0.0257997936016512	0	0	0	0.0174565767652963	0.00589709568037741	0	0	0.0111389585073796	0	0.0149309443822322	0	0
ATP5L	0	0	0.00402149084708683	0	0.0159459114682995	0.00538677009265244	0.0173250173250173	0.0122100122100122	0	0	0.0136388434260774	0	0.0129762275511263
ATP5L2	0	0	0	0.0372918647796983	0.0218927365373353	0	0	0	0	0	0	0	0.0267233201052899
ATP5O	0.0114531794026021	0	0.00390873876726196	0	0.012915691531956	0	0	0	0	0	0	0	0.00630620404353802
ATP5S	0	0	0	0	0.00915596848973443	0.00463953697420997	0	0.00262907095205232	0	0	0.0117469127644891	0	0.00558810627460514
ATP5SL	0	0	0.00324213215579094	0.00729937663323554	0.0107130154567387	0.00217141120013897	0.00698372791396049	0.00984373077396333	0	0	0.00549782835779868	0	0.0156921821548505
ATP6AP1	0	0.00166130066551705	0.00177594500253516	0.00399838465260035	0.00586827598267215	0.00237887086894206	0.0038254815324879	0.0040440804772015	0.00449342275244611	0	0.0120461971661321	0	0.0171914352269699
ATP6AP1L	0.0108932461873638	0.00347765605981568	0.0018588224359868	0.00836995187277672	0.00737055463423622	0.00248988484282602	0	0.0056437389770723	0	0	0.0126083530338849	0	0.0239916029389713
ATP6AP2	0.00698285012010502	0	0.00119155284358128	0.00536535376460047	0.00944942901825157	0	0	0.00361778139555918	0	0.00370963912630579	0.0242468327574711	0	0.0192240408164835
ATP6V0A1	0.0175413976985686	0	0.00498877057090199	0	0.00989067200250968	0.0020047311655507	0.0042984325891988	0.00757342884763598	0	0	0.00507580869575603	0	0.0144876321073198
ATP6V0A2	0.00285995378314687	0.000913036888516371	0.000976044452968567	0	0.00387018621400969	0.000653703721862141	0.00420490502170783	0.00592691374488341	0.00246954739370142	0.00607740178918709	0.00827561094697817	0	0.0204712481319986
ATP6V0A4	0.00582872863770954	0.000930407388178988	0.00198922733934378	0.00447857115665818	0.0131460546389469	0.00133228083147647	0.00428490321474864	0.00377479568918332	0	0	0.0118062758789351	0	0.0176513725546832
ATP6V0B	0.0118979630687226	0	0.00203026722377199	0	0	0	0	0.0030821390044691	0	0	0.0206568890725057	0	0.0131022103428849
ATP6V0C	0	0	0	0	0.00354353588184434	0	0	0.0162800162800163	0	0	0	0.0054370283377917	0.00865081836741757
ATP6V0D1	0.00696301247771836	0.00222293356096173	0	0.0107002225646293	0.00942258404944971	0.00318309141838554	0	0.00360750360750361	0	0.00369910037878788	0.0201482914248872	0	0.00766777082566556
ATP6V0D2	0	0.00222926670501005	0.00357465853074385	0.00536535376460047	0.0188988580365032	0.00478824008235773	0.0102666769333436	0.0126622348844571	0	0	0.00404113879291184	0	0.0461376979595603
ATP6V0E1	0.0298900047824007	0	0.00510042741581744	0	0	0	0	0	0	0	0	0.0103436148865305	0
ATP6V0E2	0	0	0.00419592553416908	0	0.00831878768838995	0.00562042462308027	0	0	0	0	0	0	0.027078159115245
ATP6V0E2L	0	0	0.0048631982336864	0	0.0128556185480864	0	0	0	0	0	0.008246742536698	0	0
ATP6V1A	0.0118979630687226	0	0.00270702296502933	0.00304731257504007	0.00357793914283313	0.000906511471902677	0.00291553689611942	0.00719165767709457	0	0.0042138619201726	0.00688562969083523	0.00274490751034144	0.0174696137905131
ATP6V1B1	0.0238422217135882	0	0.0105779292320261	0	0.0258112808202825	0.00544965067739158	0	0.00494101661416836	0	0	0.0220768827441566	0	0.0288809422538687
ATP6V1B2	0	0	0.000816865328314513	0.00735640301318268	0.00431868435599779	0.00328256302521009	0.00351914414414415	0.0037202380952381	0	0.00254313151041667	0.00554078014184397	0	0.0184505735492578
ATP6V1C1	0.0191982798341269	0.00204300943461757	0.00327599254384097	0	0.0086599205885282	0.00292545216520028	0	0.00828878113473413	0	0	0.00740699590763476	0.00221455984515797	0.010570712783163
ATP6V1C2	0	0.00572817289161693	0.00408231142087631	0.00919096667355486	0.0283273823595384	0	0	0.00774667191056765	0.00774667191056766	0.0158867295040938	0.0311515104488785	0.00206972150282342	0.0592761534857202
ATP6V1D	0	0.00315513150588117	0.00168643164555255	0	0.00222899837728919	0	0	0.00512032770097288	0.00426693975081073	0	0.0114390299702586	0	0.016324931435288
ATP6V1E1	0.0107972704500302	0	0	0	0.00487041055125741	0	0	0.00279700720229354	0	0	0	0	0.0356703347660917
ATP6V1E2	0.0107972704500302	0	0.00368489029160379	0.00829620780341305	0.0146112316537722	0	0	0.0139850360114677	0.00466167867048924	0.00573604992657855	0	0	0.0237802231773945
ATP6V1F	0	0	0	0	0	0	0.0300300300300301	0.0052910052910053	0	0.0108506944444445	0.0236406619385343	0	0.0112460638776428
ATP6V1G1	0	0	0.0035145802361095	0	0.00929061508517171	0.00470776545912482	0	0	0	0	0	0	0.0226811372322208
ATP6V1G2	0.0205964738836711	0	0.0035145802361095	0	0.00929061508517171	0	0	0.0106709350406829	0	0	0.0119196614816139	0	0.0340217058483312
ATP6V1G3	0	0	0.00821747126838211	0	0.0271530870684102	0	0	0.0124749040017153	0	0	0.0139347331934054	0	0.0397732263212583
ATP6V1H	0.0309923758755346	0	0.00176284530283258	0	0.0151449752758279	0	0	0.0187331694181009	0	0	0.0358720265452997	0	0.0369733606936203
ATP7A	0.00979738997531058	0.0020852035002226	0.00557275213986716	0.00752793806012564	0.0143630061992945	0.00298587123057084	0.00480160373564771	0.0219959180652052	0	0	0.0188999295977623	0	0.0575414860628227
ATP7B	0.00167188294144397	0	0.00142644968655194	0.00642305310837232	0.00377074759595987	0.0022928680339803	0.00368717967626562	0.00606336213430347	0.00144365765102463	0.00177637562528422	0.00870802008649966	0.000578565089151094	0.0110466111758565
ATP8A1	0.00423495532122136	0.00270400903139016	0.000722652350923595	0.00976193090993398	0.00668603228159658	0.000967989787707739	0.00778316113089331	0.0126161335664575	0	0	0.0171560743225649	0	0.034976958928306
ATP8A2	0.00420442768279275	0.00201338790443597	0.00107616467664959	0.00161526035271134	0.0123274098560159	0.0028830361253436	0.00772705628188938	0.0157926312199377	0.0027228674517134	0	0.00973280280612449	0	0.0347248278254948
ATP8B1	0.0137035644928898	0	0.000668107105586311	0.00451255392501941	0.00971359037259567	0.00134238999114023	0.00287827763866103	0.00304275064658451	0.00169041702588029	0.00104000266240682	0.0135952688464414	0	0.0183242574364148
ATP8B2	0.00523425574406582	0.00167103000280036	0.00803855587294426	0.0180981046066005	0.0277424234793274	0.00299100328232333	0.00192394265187284	0.0162710578558389	0.00338980371996644	0.00417104754605246	0.0212043041206411	0.00181134549921871	0.0230561548564519
ATP8B3	0.0228257758694426	0.00242903405183426	0.00584248215478831	0.00584614975187229	0.0132992635524558	0.00260866009936486	0.00839001491417348	0.0118259257837874	0	0.00202103223844023	0.0154114458352548	0	0.0167573847138688
ATP8B4	0.00821787222852259	0.00524709212713179	0.00140229689219457	0.00631429730553148	0.00973061487755411	0.00187837079509088	0.00151031165280956	0.0154339466996634	0	0.00436574462140263	0.0130786562275211	0	0.0214928965976745
ATP9A	0.00467744349648256	0.00373317086573725	0.00518803017677614	0.00359396788430298	0.00896703927352212	0.000534564971026578	0.00859638264218416	0.00727008360596146	0.00504866917080657	0.00372733778625954	0.0148882031292296	0	0.0244666275200626
ATP9B	0.00218432474792893	0	0.00149093182292765	0.00503505365624295	0.00738975536612771	0.00049927422809804	0.00160577386874775	0.00622428537695557	0.0028292206258889	0	0.00632059927060285	0	0.0192432819898516
ATPAF1	0	0	0.00254246229846218	0	0.0050406528653591	0.0017028087830877	0	0.00385969990833211	0	0	0.00431136691888162	0.00257804383190122	0.0123057233919496
ATPAF1-AS1	0	0	0.00640973253788552	0	0.0254157056352973	0.0128787147042725	0	0	0	0	0	0	0.0310236244900492
ATPAF2	0.00845165652467882	0	0	0.00649392817715435	0.0019061779226473	0.00386361441128175	0	0	0	0	0.00489117143555881	0	0.0139606310205221
ATPBD4	0	0	0.0054337624359063	0.0244672805729792	0.00957591743818091	0.00242616731732062	0.0156061573384408	0.0192475940507436	0	0	0	0	0.0292220557450561
ATPIF1	0	0	0.00866808389838405	0.0585462954831533	0.0114568206749786	0	0	0	0	0	0.0146988571638555	0	0.0279694852915469
ATR	0.003706586604396	0.00177498513449949	0.00189747469836081	0.00498399780704095	0.00731482265212478	0.00232985443704891	0.00408726306646911	0.00720136825996938	0.000400076014442743	0	0.00643526525358966	0.000641343229259359	0.019388299161456
ATRIP	0.00309467221231927	0.000987970471538547	0.00211229822271228	0.0118891361829215	0.00488578432193689	0.000707353648530119	0	0.00641333974667308	0.00267222489444712	0.00164404461279461	0.0035819184755355	0	0.0102236944342208
ATRN	0.0017139723022076	0	0.0020473044312442	0.00131695046949284	0.00386567550746655	0.0015670603905898	0.00126000126000126	0.00444000444000444	0	0	0.00396766354213163	0	0.0188745128016383
ATRNL1	0.0106564364876385	0.00113401828037468	0.00151534437716316	0.0054586642648544	0.00881261967136941	0.00162383794097349	0.00391696043869957	0.0133425350816655	0.00230043708304578	0	0.00925069380203516	0	0.0234700463533416
ATRX	0.0180639655787746	0.0304364156595942	0.00993228499131286	0.0131085651029903	0.020596981573882	0.00596397593711924	0.00295099017262865	0.0184577409130844	0	0.00213255149193867	0.0174233994234989	0.000694571478290458	0.0657551099700605
ATXN1	0.00600730488273741	0.000958912516493296	0.00512542951099302	0.0115394557069532	0.0128713729825817	0.00205964738836711	0.00662427133015369	0.00622471210706505	0	0	0.0191211236267557	0	0.0115768304622794
ATXN10	0	0	0.00263593517708213	0	0.00232265377129293	0	0	0.0040016006402561	0	0	0.00595983074080696	0	0.0113405686161104
ATXN1L	0	0	0.00181841325259579	0.0027293321324272	0.00961376691422117	0.000811918970486746	0	0	0	0	0	0	0.0176025347650062
ATXN2	0.00559584564419376	0.000595489051338303	0.00445608118216015	0.00143321093711931	0.00546901884960451	0.00255810086591714	0.00137123424794658	0.00289918098137277	0.000805328050381324	0.000990930999492645	0.00863585824238696	0.000645491948778924	0.0102703779704501
ATXN2L	0.00457145323374948	0.00583772431727634	0.00936086785129129	0.0403940839411536	0.0463968387902933	0.00313471078885678	0	0.0260529296673875	0.000986853396491949	0.00485716906085883	0.0370384976896128	0.00316395745440168	0.0176195282531559
ATXN3	0.0611516282813704	0	0.0127537760921414	0.0156621872811043	0.0199218866411393	0.00931834335716121	0.0149849035067863	0.0299222358913288	0	0.010828934174826	0.0432542959380284	0	0.0561175536185316
ATXN3L	0.0068847763824631	0.00219795677937789	0.00352445265250307	0.0158699930172031	0.0232917807963926	0.00157366317313442	0	0.0124843945068664	0.00594494976517448	0	0.011953143676787	0	0.0227448482918619
ATXN7	0.0133420303605313	0	0.00546403853159024	0	0.0162493981704381	0.00548929249119002	0.00784655623365301	0.00691244239631336	0	0	0.015442690459849	0	0.0220386574376388
ATXN7L1	0	0	0.00385638078203142	0.00578820241672136	0.0195387827848032	0.00430467154520874	0.0110758035433479	0.00780580440197852	0	0	0.00435962479897736	0	0.0290347481551327
ATXN7L2	0.00678002874732188	0	0.00115694342488805	0.00520951361376145	0.00611664284998856	0.00387430214132679	0	0.00439087576017036	0.00439087576017036	0	0.00392376131759905	0.00117313474508368	0.00933283309347951
ATXN7L3	0	0	0.00238096356969097	0.0107210619493994	0.0220288486820993	0.00159464534877622	0.0205148969193914	0.00722905891445219	0.00301210788102174	0	0.0242250378516217	0	0.038413521559589
AUH	0.00720876585928489	0	0.00123010308263832	0.00553893873933754	0.0065034305596202	0	0	0.00560224089635854	0	0	0.0125156445556946	0	0.0158767960625546
AUNIP	0.00658865696816361	0	0.00562143881850848	0.00506247089079238	0	0.00301195747116051	0	0	0	0	0.00381300999008617	0	0
AUP1	0.0178903678259625	0.00190382631011808	0.00305281057005132	0.00916418088260226	0.00537996688630381	0.00272615128776571	0.00876789197957081	0.00463445718920171	0	0	0.00690238304774723	0	0.0262681784003336
AURKA	0.00606678314890313	0.00193681339964982	0.00310570580270072	0.0139844492923869	0.00273659206716692	0	0.00891981090000892	0.00157158573000157	0	0	0.00702197879362404	0	0.00668083002632247
AURKAIP1	0.0122549019607843	0.00391236306729265	0	0	0	0.00280112044817928	0	0.00317460317460318	0	0.00651041666666668	0.0070921985815603	0	0
AURKB	0.00710429099175902	0	0.00969820401384417	0.0109173285297088	0.0176252393427388	0.00649535176389395	0	0.00736139866574648	0	0.00754830917874395	0.0411141946757117	0	0.0312933951377887
AURKC	0.0335103366499973	0	0.0028591002411541	0	0.0453473212378074	0.0038297527599997	0	0.021701932306665	0.00361698871777749	0	0.072724560389356	0	0.036902071128742
AUTS2	0.0114882718468688	0.00220057038193543	0.00274450057671746	0.00529628803787849	0.0165827393292116	0.00315106884942686	0.00675634582129364	0.00952323030049008	0.000992003156301051	0.00122062888372981	0.0319129526027061	0	0.0227718943167083
AVEN	0	0	0.00115216266693397	0.00518798669800211	0.00152284186657773	0	0	0.00699637063273427	0	0	0.00781509485571381	0	0.0223062424019362
AVIL	0	0.00095423489446162	0.00204017096632698	0.00229663313582288	0.00674136094594776	0.00204960032793605	0.00219731927049	0.000774293457220286	0.00129048909536714	0	0.00864902266043936	0	0.0131661235640696
AVL9	0.0214685296754346	0.00548304232086216	0.00732677549776437	0	0.0116207762621258	0.00196283699889687	0.0126258163712826	0.00556137149687447	0	0.00456206255602984	0.0173940768093734	0	0.0283697493362828
AVP	0	0	0	0	0.00670050421294202	0	0	0	0	0	0.00859660434128519	0.00514046315573033	0
AVPI1	0	0	0.00565182497428419	0	0.0224104701716642	0	0	0	0.00715000715000714	0	0.00958405213724362	0	0.0182368603421235
AVPR1A	0	0.00560242921330689	0.000998174339133724	0.00449460422762473	0.0224282987079981	0.00133705033325979	0	0.0181838845323332	0	0	0.0203117859137765	0	0.0225458082511217
AVPR1B	0.00576701268742791	0	0.00590449479666396	0.00886230198294007	0.0143075472311644	0	0.00423953365129836	0.0104575163398693	0.00746965452847806	0.00612745098039216	0.0033375052148519	0	0.0127014368500437
AVPR2	0.00658865696816361	0.00210342100392078	0.00562143881850848	0.0101249417815848	0.0104019924273495	0.00301195747116051	0	0.0153609831029186	0.00284462650054048	0	0.0152520399603447	0	0.0181388127058755
AWAT1	0.0133116729809206	0	0.0090860101651453	0.0204563562192678	0.00750575259289055	0.00304266810992471	0	0.005172535786872	0.00287363099270667	0	0.00385188835192596	0	0.0329827686814713
AWAT2	0.00733826464717624	0.00234273237562434	0.00250440148561096	0	0.0115854526436348	0	0	0.00190095998479232	0.00316826664132053	0.00389845309381238	0.00424682549794029	0	0.0484860239036098
AXDND1	0.00967810618818109	0.000772431010324312	0.00165147106849765	0.00371814249037466	0.0125510431826826	0.00221213855729853	0.00177867897512517	0.01504254218963	0.00313386295617292	0.0012853734781178	0.00840141983995295	0	0.0293085968775687
AXIN1	0.00852020993797288	0.00181337801496762	0.00193851702478346	0	0.0115298363339733	0.00259663540966793	0.00208783522804381	0.00220714009821774	0	0	0.00821807483378945	0.000982823198951919	0.015637632274822
AXIN2	0.0116160208159093	0.000927100252912948	0.00396431325210455	0.00446265206486911	0.0261986539131619	0.00066377261805196	0.00426967251611801	0.00601820507033777	0.00125379272298703	0.00308550552922591	0.00336123155524184	0.00100494836575297	0.0159896642810087
AXL	0.00826191825301032	0.00351681027358186	0.0140981290139197	0.00846418743811226	0.0310564091323771	0.00125895897188729	0.0121472527828044	0.00356705042034731	0.00237803361356488	0.00438914407191173	0.0382509236564903	0	0.0212290045259537
AZGP1	0	0.0052339305248062	0.00139877942507368	0.0125969175342793	0.00554640398897373	0	0.0060260929826147	0.00849392153739977	0.00353913397391657	0	0.00474394553950519	0.0028367104371087	0.0180538818102627
AZI1	0.0138306608462636	0.00294361482799976	0.00314675010471241	0.00708463229789774	0.0124774121067452	0.00316129390771738	0.00338913491007539	0.0101512659925592	0	0	0.0280144449481764	0	0.0190381566304843
AZI2	0	0	0.00635339699800176	0.0286082339401548	0.00503846508199741	0	0	0.0173611111111111	0.00321502057613168	0	0.00861899133175728	0	0.0246007647323436
AZIN1	0	0	0.00279444352848795	0.0125828897864684	0.00246232337446644	0.00124771512168342	0.00401292160757639	0.00424223141372362	0	0	0.00315910849958142	0	0.0270506658972255
AZU1	0	0.00310505005340685	0	0	0.00438723490133108	0.00444622293361788	0.0143000143000143	0.00503905265810027	0	0	0.0112574580659687	0	0.0321316110789794
B2M	0.0202052147023684	0	0.0206868948521112	0.0155249107317633	0.209624914059729	0.0138550043673383	0.0297071264813201	0.0628093531319338	0.0174470425366483	0	0.0935458450901142	0	0.0333754153788109
B3GALNT1	0	0.00235684522126063	0	0.0113448142853902	0.00999020959459731	0	0	0.00382482310193154	0	0.00392193775100402	0.00427240878407247	0	0.0243890541924785
B3GALNT2	0	0	0.000834800495203654	0.00751792084381143	0.0033101293267528	0.00223642351152038	0	0.00506922662611285	0	0.00259896872920825	0.0113248679945074	0	0.0215493439571599
B3GALT1	0	0	0.00127900626329368	0.0115182823937295	0.0101429650929857	0	0.00551009725321654	0.00970826658900057	0	0	0.0130132084065327	0	0.0495239510208125
B3GALT2	0	0	0.000988735338290852	0	0.00914785149639248	0.00264881366258087	0	0.00750497204397913	0.00500331469598609	0.00307821118991332	0.0100598561440571	0	0.0287133545812157
B3GALT4	0.0258678669356925	0	0.00551761277172863	0.0149069063697211	0.00729276513941579	0.00147816382489671	0	0.00335050466976588	0.0055841744496098	0	0.0112277550103857	0	0.0106822770341726
B3GALT5	0.00788096589117963	0	0.00537922891443127	0.0242217256768459	0.0213295793273717	0.00180136363226963	0	0.00408309089981116	0	0.0125602893890675	0.00912179881872706	0	0.021696586259118
B3GALT6	0	0	0	0	0.00167512605323551	0	0	0.00384800384800385	0	0	0.00859660434128519	0	0
B3GALTL	0	0	0.00167629277794401	0.00377402639554061	0.0144013843053714	0.00112269356640452	0.00722165050822365	0.00254477208385024	0.00212064340320853	0	0.0170553873704857	0.00169975234608318	0.0135223212957629
B3GAT1	0	0	0.00245097249493881	0	0.0372543754599696	0.00656613471753355	0	0.0223248580396141	0	0.00763056671275871	0.0581871299968664	0.00497054727345097	0.0316344142261738
B3GAT2	0.0226942628903413	0	0.00129084891387972	0	0.0034122938121464	0.00172908669640696	0.00556111667222778	0.00979815794630609	0	0	0.00875580071797566	0	0.00416520884357142
B3GAT3	0.00729458450046685	0.00232878754005515	0.00124474716695545	0	0.00329042617599831	0.00166733360010671	0.00536250536250536	0.00377928949357521	0.00314940791131267	0.00775049603174603	0.0126646403242148	0	0.00803290276974487
B3Gn-T6	0	0	0	0	0.010050756319413	0	0	0.0230880230880231	0	0	0	0	0
B3GNT1	0.00589177978883861	0	0.00100537271177171	0	0.00930178168984139	0.00269338504632622	0	0.00152625152625153	0	0.00313000801282051	0.0102291325695581	0	0.0162202844389079
B3GNT2	0.0061582421913489	0	0.00105084182938952	0	0.00694461805989594	0.00281519643033093	0.00452714020553217	0.00797638988593762	0.00531759325729175	0	0.00356391888520617	0	0.00339077302843502
B3GNT3	0.00657099300846344	0.00419556361103769	0.00224254717478301	0.00504889858277417	0.0074100750344198	0.00150194125907736	0	0.0170220009362101	0	0.0034908400357462	0.0190139372159793	0.00227393142277615	0.0180901831811949
B3GNT4	0.00646696673392312	0.00206457153946841	0.00331056766303718	0	0.00729276513941579	0.00147816382489671	0	0.00502575700464882	0.0055841744496098	0.00343557607739666	0.00748517000692378	0	0.0178037950569543
B3GNT5	0.0388018004035388	0.00412914307893683	0.00331056766303718	0.00993793757981406	0.00875131816729895	0	0	0.00670100933953176	0.0027920872248049	0.00343557607739666	0.00748517000692378	0.00223793250843141	0.0284860720911269
B3GNT7	0.00609696614964393	0.00194644928721027	0.00208077138356731	0	0.0137510347653661	0.00139359226277576	0.00448209403433284	0.00473821369343757	0.00263234094079865	0.00323901326699834	0.0141138280230055	0	0.0100711019799786
B3GNT8	0.0061582421913489	0	0.00105084182938952	0.0047317567119969	0.00277784722395838	0.00281519643033093	0	0.00478583393156258	0	0	0.00712783777041235	0	0
B3GNT9	0.0121636744027636	0	0.0010378040895708	0.00467305005303912	0.00823014785460621	0	0	0.00157548544645319	0	0	0.00703940305862063	0	0.0133948155366465
B3GNTL1	0.0135413281334633	0	0.00231069087346426	0	0.00763524306032758	0.00154758035811009	0	0.00175392440585811	0	0.0035969152854512	0.00391834175776811	0.00234302878645167	0.00372797697601419
B4GALNT1	0	0	0.0125313872088998	0	0.0320908979861409	0.00104910878208962	0.00337416067753147	0.00832292967124428	0	0.0048767166042447	0.00796876245119133	0	0.0151632321945746
B4GALNT2	0.0043227167410174	0	0.00442576770473049	0.0033214094733241	0.00487470544592343	0.000988049540803976	0.00317778095555874	0.00447915791831136	0.0018663157992964	0	0.0175116014359513	0.00149590197653528	0.007140358017551
B4GALNT3	0.00981373530393138	0.00156651173865571	0.00125596110539649	0.00188512429567043	0.00387341459757159	0.00280392437255182	0.00901802703604505	0.00508444952889397	0	0.00391016016016016	0.00709929787943972	0.000849025446141646	0.01350878543861
B4GALNT4	0.0047134238310709	0	0.00201074542354342	0.00543242068665798	0.0111621380278097	0.00161603102779574	0.00173250173250174	0.00366300366300367	0.00203500203500204	0	0.00818330605564649	0	0.00648811377556317
B4GALT1	0.00614280800039314	0	0.00209641628118812	0	0.0124689834037831	0	0	0.00159127978676851	0	0.00652673350041771	0.00355498675767433	0	0.00676454970083779
B4GALT2	0	0	0	0	0.0172759533553928	0	0	0.00330711107088949	0	0.0101732420637714	0.0295529074419911	0	0.0175732116621152
B4GALT3	0	0	0.00106151027435795	0.00477979485120499	0.0126272192337804	0	0.00457310101980153	0.00966884215615181	0	0	0	0	0.0376771683210369
B4GALT4	0	0	0.00121227550173052	0.00545866426485439	0.00480688345711058	0.00162383794097349	0	0.00736139866574649	0	0	0.0123342584027135	0	0.0195583719611179
B4GALT5	0	0	0.00430061746115198	0.00484123180301996	0.00568423236573488	0.00144016475484795	0.00463188123856504	0.00816093361080508	0.00544062240720338	0	0.0145854983682474	0	0.0069384455800367
B4GALT6	0.0127988532227512	0	0.00109199751461366	0.0049170735545033	0.0101032406866162	0	0.00940888669348199	0.00828878113473413	0	0.0033996953872933	0.00370349795381738	0	0.0246649964940469
B4GALT7	0.00747250119560022	0	0	0.00574158283955723	0.00674136094594779	0	0	0	0	0.00396976626016262	0.0172980453208788	0	0.0164576544550871
B7	0	0	0.00400864263351787	0	0.0105966440428316	0.0035797066430406	0	0.0121710025863381	0.00338083405176057	0	0.00453175628214715	0	0.0129347699551164
B9D1	0.0265545004567374	0	0	0.010201728989029	0.0149726868246944	0	0.0195211462817097	0	0	0	0	0	0.00731055073302891
B9D2	0	0	0.00237633550055131	0	0.0125634453992663	0	0.0102375102375102	0.0036075036075036	0.006012506012506	0	0.0241779497098646	0	0
BAALC	0	0	0	0	0.0214329537021409	0.00362018797826077	0	0.0164115188347822	0	0	0	0	0.0261620872113177
BAAT	0.0058495952080116	0	0.0039926973565349	0.0134838126828742	0.00659655844352884	0.00401115099977938	0.00430024296372745	0.0151532371102777	0.00252553951837961	0	0.00677059530459215	0	0.0322082975016023
BABAM1	0.00742721330956625	0	0.00126737893362737	0	0.010050756319413	0.00169764875647229	0	0.00769600769600769	0	0	0	0	0.0040894777736883
BACE1	0	0	0.000833137546010021	0.00375147245293778	0.00991060633089533	0.0011159842423025	0.00358924661713506	0.00126478214127617	0	0.00259379150066401	0.0113023084965104	0	0.0107532084885828
BACE2	0	0	0.000805847876872891	0.00362859185235985	0.0127813086142825	0	0.00347167977225781	0.00611676912254947	0.00407784608169964	0.00501766217084136	0.0109320980062586	0	0.00780073794981005
BACH1	0.00332561789980579	0	0.00170244931382781	0.0153316621821555	0.00600045153397794	0.00228042370272397	0.00244477856418155	0.00689194719045466	0	0	0.00577383873668409	0	0.0329599701162938
BACH2	0.029109030785711	0.00185860478256183	0.00993432418282733	0.00894650437707727	0.0354521927181196	0.00133069855020393	0.00427981425606129	0.0301625004712891	0.00377031255891113	0.00309283452098179	0.037061370259935	0	0.0384663467548828
BAD	0	0	0.00247476359820728	0.0222868540991096	0.00654191239725108	0	0	0.00751385366769981	0	0.00770463510848125	0.025179403248143	0	0.00798537080069312
BAG1	0.0161100328129149	0	0	0	0.00908360059102993	0.00184114660719027	0	0.00417326564296461	0.00347772136913717	0	0.00466162651607749	0	0.0221757536695994
BAG2	0	0	0.00197280683064637	0.00888320363856023	0.0104300301427871	0	0	0.00299490865528602	0	0	0	0.00400083217309201	0.0190970896035445
BAG3	0.004255174291939	0	0.000726102514057345	0.00326951245030341	0.00767766107732941	0	0	0.00220458553791887	0.00183715461493239	0	0.0147754137115839	0	0.0164005098215625
BAG4	0.0053514855723949	0.00170845548790072	0.00365270784364219	0.00411187592003224	0.00965574842913043	0	0.0078681301388725	0.00138628959589658	0	0	0	0	0.0147328347742046
BAG5	0.0314811239180987	0	0.0017906452751407	0.0201574051452986	0.00355011015991826	0	0.0154285868571583	0.00815511019592651	0	0	0.0121459088024437	0	0.034667472492805
BAG6	0	0.00136658684105399	0.00365223333932873	0.00657814682812429	0.0139990164464187	0.00440293609126134	0.00944052963711892	0.00887110086535619	0	0.00227408591519141	0.00990920841342979	0	0.0129632103991478
BAHCC1	0.00187886576631419	0	0.0012824378630802	0.00288729654484441	0.00720387670268393	0.00064418254845058	0.00207183035853024	0.00292029421964263	0.00040559641939481	0.000998147438354414	0.00271835898105032	0	0.00517258591535891
BAHD1	0.00313825914488715	0.00200377109720494	0.00214204890190541	0.00241131776104323	0.00778579714884108	0.00286926550389682	0.00230704456056569	0.0024388756783123	0.00135493093239572	0.0016672001707213	0.0108971040945869	0	0.0293751220363526
BAI1	0.00154635986886868	0.000493673573159955	0.00290257762086267	0.00594081757531472	0.0122067545204228	0.00106036105293853	0.00454713388467332	0.0096139402133093	0.00133526947407074	0.00328601472134595	0.00984406112267043	0	0.0102172441538206
BAI2	0.00463615458793857	0	0.00105481727136704	0.00712448614643668	0.00975924636311227	0.0014129233029908	0.0034082001295116	0.00560459576853019	0.00533771025574304	0.000820985708280789	0.00715480310876194	0.000534789672569674	0.0102108020074437
BAI3	0.00701748825985532	0	0.00598731746135711	0.0202198814267018	0.0276975490189978	0.00080199865826918	0.00644850272527246	0.03226707935103	0.00454465906352535	0.00838809143560832	0.0274129966916902	0.00121422188720143	0.0454005920617361
BAIAP2	0	0	0.00235334627260916	0	0.023846982047097	0	0.0101384701582135	0.00952694338676571	0	0	0.0399067442397766	0	0.020249576024502
BAIAP2L1	0.00478707107843137	0.00611306729264476	0.00326746131325805	0.00367820150659134	0.0140357241569928	0	0	0.0037202380952381	0.00206679894179894	0	0.0193927304964539	0	0.0158147773279352
BAIAP2L2	0	0	0.00375558002372843	0	0.00868672510463554	0.00125764591550906	0.00404486118771833	0.0085519922254616	0.00475110679192312	0	0.012737009697496	0	0.0212068633121265
BAIAP3	0.00829035925557147	0	0.00565866428485681	0.0222949774330623	0.0130885937169221	0.000473734814604084	0	0.0118117880441285	0	0	0.0107951060944888	0	0.0102706474988051
BAK1	0	0	0.00197280683064637	0.00888320363856023	0.00521501507139357	0.00264256646054649	0	0.00598981731057204	0	0	0.0200722601364914	0	0.0190970896035445
BAMBI	0.00939072947186537	0	0.00160243313447138	0	0.00211797546960811	0.00214645245071208	0	0.0145958766648422	0	0.00997765006385695	0.00543463492839868	0.00324971808695595	0.0155118122450246
BANF1	0	0	0	0	0.012284257723727	0	0	0.00705467372134038	0	0	0.0157604412923562	0	0.0449842555105713
BANF2	0	0	0.00442576770473048	0	0.0175489396053243	0.00592829724482385	0	0.00671873687746703	0	0.0275573192239859	0	0	0
BANK1	0.00935488699296512	0.00199102446172654	0.00319263395493916	0.00958391435814129	0.00984616077092625	0.000712753294702104	0.00458473740916489	0.0113090189426067	0.0026926235577635	0	0.00360926136466172	0	0.0223204321235659
BANP	0.0296822868135501	0	0.00253249122123138	0.00380112147518156	0.0323568101693316	0	0	0.0128152095448978	0	0	0.0257667511062308	0	0.0163432834277037
BAP1	0.0201450443190975	0.00107188029240894	0.00343754834052354	0.010319118747259	0.00530074134653975	0.0283949196116803	0.0123411082315192	0.0060882800608828	0.00144959049068638	0.00178367579908676	0.0136014767317594	0	0.0203353483814911
BARD1	0.0126014416049196	0.00402299544194616	0.001075154365288	0.0145236954090599	0.0191842842343552	0.00432049426454386	0.00926376247713009	0.0114253070551271	0	0.00334725792630677	0.0182318729603092	0	0.0312230051101652
BARHL1	0.00747250119560022	0	0	0.00574158283955723	0.0168534023648695	0	0	0.00387146728610145	0	0.00396976626016262	0.0302715793115379	0	0.0123432408413153
BARHL2	0.00631695977360016	0	0.00323377614508013	0.0194148368182965	0.0213708091843189	0	0	0.00981836033382425	0.00272732231495118	0	0.0109673173941654	0.00218602170282347	0.0173908204293446
BARX1	0.00961168781237985	0.00306852005277854	0	0.00738525165245006	0.0065034305596202	0	0	0	0	0	0.00556250869141983	0	0.0105845307083697
BARX2	0.00875350140056022	0	0.00298739320069307	0.0067258541834813	0.00394851141119798	0.00200080032012805	0	0.00680272108843537	0	0.00465029761904762	0.00506585612968592	0	0.0240987083092346
BASP1	0.010749914000688	0.00343189742744969	0.00183436424603961	0	0.0242452455073561	0	0.00790263948158687	0.0139236981342245	0	0	0.00622122682593008	0	0.0177569429646992
BAT2D1	0.00676365751543805	0.00053982243080961	0.00346244951856804	0.0038977009410999	0.0123944304387381	0.00579742072751833	0.00124305057040483	0.0105126562525666	0.00109506835964235	0.000898298263769117	0.00685000207946493	0	0.0372411911781205
BATF	0.0194522253345783	0	0	0.0149463426299585	0.0175489396053244	0	0	0	0	0	0.0337723741979062	0	0.021421074052653
BATF2	0	0	0.00152085472035284	0.00684814244136277	0.00804060505553041	0	0.00655200655200654	0.00692640692640691	0	0	0.0103159252095422	0	0.00490737332842595
BATF3	0	0	0.00326746131325806	0	0.021593421779989	0	0	0	0	0	0	0	0.0210863697705803
BAX	0.0238232608586423	0.00760554806754777	0.0650431814660045	0	0.158505675895312	0	0.00875665804533881	0.0154283975084541	0	0	0	0	0.0262345220791527
BAZ1A	0.00629667409674209	0	0.0026861595895763	0.00120953061745328	0.0110061268622988	0.000359809948385262	0.005786132953763	0.00774790755522932	0.000679641013616606	0.000836277028473559	0.00637705717031752	0	0.0208019678661601
BAZ1B	0.0033032080756831	0.000527272650578524	0.00253646592511676	0.00761417454733732	0.00558751614792167	0.00188754747181892	0.00242830431509677	0.00598981731057203	0.00213922046806144	0.0035096585804133	0.00573493146756896	0	0.0154595487266788
BAZ2A	0.00766950472669137	0.00122424019111505	0.00654361758362626	0.0147323819608761	0.0164328359981513	0.00262954447772275	0.00563812239367582	0.00529804516993029	0	0	0.0155348265953408	0	0.0422288519364383
BAZ2B	0.0113000479122032	0.000360752703300383	0.00424212589125619	0.00520951361376146	0.00560692261248953	0.00413258895074859	0.00498423734938258	0.00907447657101877	0	0.00180094513600738	0.00850148285479795	0	0.0180434773140604
BBC3	0	0	0.0036089313833876	0.00812519297333311	0.00477001378533983	0.00241707421223523	0	0.0191754554170661	0	0	0.006119826196936	0	0.0174675201167607
BBOX1	0.00631695977360016	0	0.00107792538169338	0.0145611276137224	0.00569888244915172	0.00433162955904012	0.00464381907680877	0.00981836033382425	0	0.00335588487972509	0.0109673173941654	0	0.00347816408586892
BBS1	0.0206311480821285	0.00263458792410279	0.000704099407570758	0.0126817452617829	0.00651437909591585	0.00377255279216063	0.0030333363666697	0	0.00178148326296474	0.00219205948372615	0.007163836951071	0	0.0159035246754545
BBS10	0.00338533203336583	0.00108076327825764	0.00346603631019638	0.00780347722945344	0.00458114583619655	0	0	0.00438481101464527	0.00146160367154842	0.0035969152854512	0.00195917087888406	0	0.0130479194160497
BBS12	0.00689445961225559	0.00220104813912385	0	0.010594875788325	0.00932981599270408	0.00157587648280128	0	0.00535798004152434	0.00148832778931232	0.00183134083450539	0.0099749628432634	0.00119293448761674	0.0170826286749005
BBS2	0	0	0.00231709167920792	0.00260836450328915	0.0091876719817349	0.00155186728430985	0.00249557036260637	0.00263817438332674	0.00146565243518152	0	0.00589379383509165	0.00117475958545084	0.0242989745832726
BBS4	0.00938459059380198	0.00299601953229359	0.00160138559693484	0	0.00211659091336163	0.00107252463929165	0	0.00729316754718325	0	0.00498556375295729	0.0217243288639501	0	0.0103344479413528
BBS5	0.014333218667584	0	0.00244581899471948	0	0.008081748502452	0	0.0105368526421158	0.00742597233825304	0	0	0.00414748455062005	0	0.0197299366274435
BBS7	0.00342315697228612	0.00218567769122494	0.00116825432429338	0.00263022230638933	0.00772055303865526	0.00156487175875937	0.00503296592682067	0.0115278886228607	0.00147793443882829	0	0.00990530528150877	0	0.0226177821002872
BBS9	0.0390085579409866	0.00266859350099305	0.00713187472661882	0.0192681496851363	0.0251370001420241	0.00573186973826742	0.0122899549343031	0.0252626851427342	0	0.00296047091516416	0.053212889981504	0	0.0398884502253698
BBX	0.0105905278319071	0	0.00722866642478982	0.00813735471830154	0.0143314605486505	0.00363103811379674	0.00389273455443074	0.0192041571351916	0.00342931377414136	0.00562621791070067	0.018386958959226	0.0036649154838152	0.0437341635163777
BCAM	0	0.00248798923198261	0.00132984117041981	0.00299402094018246	0.00790957770764619	0.00356263332041879	0	0.0070658894188306	0	0.00207008479067303	0.0202956398200453	0	0.0150185908699841
BCAN	0.0180522545718624	0.000960526847329143	0.00718768145228483	0.0184942118401001	0.0115358796490177	0.0068770493607095	0.00221180776736332	0.030396558174336	0.0064949910628923	0.00159837670688365	0.0243769451807277	0	0.0480418974571022
BCAP29	0.00857476760820735	0	0.0014631974839601	0.0131770440080927	0.0541504395556442	0	0	0.0199914581951348	0	0	0.00496241870092	0	0.0283279771995838
BCAP31	0	0	0.00887553745077406	0.0133216635560582	0.00195516952688416	0.0039629150410459	0	0.0134739111395561	0.00748550618864225	0	0	0.00599983320463692	0.0238657332937481
BCAR1	0	0	0.00938120573289398	0	0.0353382085605008	0.0113094770961426	0.0161660993926843	0.0206502674385122	0.00356039093767451	0	0.0254530075544391	0	0.0423787423350732
BCAR3	0.00625526588100527	0.00399397258129914	0.00480329073924119	0.00961261197533013	0.015518868587038	0.00428932517554647	0	0.00810205866492111	0.00270068622164037	0.0066462199985681	0.00905017191294378	0.0021646721623835	0.0309977548111354
BCAS1	0.0411369423531249	0.00291842679187533	0.0171590313007877	0.00702401024485249	0.0175250802875299	0.00208949548460318	0.0067202692612913	0.0367054706795291	0.00197341240212522	0.0145693337500651	0.0370329731632861	0	0.0478173005130342
BCAS2	0.010845045982995	0	0.00185059755795147	0.016665833374998	0.0122299026010557	0.007436602959768	0	0.0028093833403568	0	0	0.00627628193058434	0	0.0119427227019216
BCAS3	0.0131914983431478	0	0.00180079676252758	0.00810867242787843	0.020231339415826	0.00180911977277456	0.00387901356684995	0.0136689049498522	0.00341722623746305	0	0.0244295322507997	0.00182599875284285	0.011621336192182
BCAS4	0.0117255759602912	0	0.00200085110489285	0.0270284462813491	0.0158674460756179	0.00804039494419966	0	0.0182248952068526	0.00506247089079238	0.0186876366867141	0.0203575957097821	0	0.0129123751465555
BCAT1	0.006333282667072	0	0.00540355359298489	0.00486625108882368	0.0142840206089849	0.00144760746675931	0.00931163721861397	0.00328124359132111	0	0.003364556416882	0.0109956567155973	0	0.0244100611297674
BCAT2	0.00623659132864342	0	0.00319263395493917	0.00479195717907065	0.00281318879169322	0	0.00458473740916489	0.00323114826931621	0.00269262355776351	0	0.0216555681879703	0	0.013735650537579
BCCIP	0.0713508329971916	0	0.016233731974267	0	0.0214565246824059	0.00362416929509545	0.00582805602859946	0.00410739186777486	0.00342282655647905	0	0	0	0.034921145434523
BCDIN3D	0.00836512079234426	0.00267055499473901	0.00285484674468964	0	0.00754664297020776	0.00191202760967869	0.00614949420410173	0.00433392924860503	0.00361160770717086	0	0	0	0.00921179293731838
BCHE	0.0121939322992879	0.00129763285814018	0.00485513322832374	0.0124924654817563	0.0192514486715125	0.000929061508517171	0	0.0368527731711811	0.00350978792106487	0	0.0211707420345083	0	0.0380463852576971
BCKDHA	0.00549547173129341	0	0.00750197395689741	0.00422250935285821	0.0260283039213499	0.00125610782429564	0	0.00142358886753506	0	0.00291946935724962	0.00954107432496899	0	0.0151292339161114
BCKDHB	0	0	0	0.00479195717907065	0.00562637758338643	0	0	0.0193868896158973	0	0	0	0	0.0171695631719738
BCKDK	0	0.0037892136244965	0.0101267566125189	0.0091198022826865	0.0294465257784256	0	0	0.00307467619816288	0	0	0.0343447873199045	0.00410739186777483	0.0359438361222482
BCL10	0.0104742751801575	0	0.00714931706148768	0	0.0259859298001917	0.00478824008235771	0.00770000770000768	0.0108533441866775	0	0	0.0121234163787355	0	0.0173016367348351
BCL11A	0	0.00932823691234227	0.0077559744800236	0	0.0351471878355583	0	0.0167067882718346	0.0344819017800995	0.00140170332439429	0.00862376068719141	0.043214215256326	0.00224700532918168	0.0375395444974421
BCL11B	0	0	0.000934603459434705	0	0.00988230788947874	0.0012518974070075	0.00201318637072827	0.00780349383701339	0	0	0.00792424422520702	0	0.0150785214001915
BCL2	0	0	0.00543804436059969	0	0.00718759760430837	0	0.0156184553347674	0.0302700539107158	0	0	0.0553292087923143	0	0
BCL2A1	0	0	0.00487579719284103	0	0.0322223081483773	0.00653110985326773	0	0.0185048112509252	0	0.0151797279792746	0	0	0.0157328354764951
BCL2L1	0.0104742751801575	0	0.00357465853074384	0	0.00236235725456289	0	0	0.00814000814000812	0	0	0	0	0.0230688489797801
BCL2L10	0.0119560019129603	0	0	0	0.0026965443783791	0.00546560087449613	0	0.00309717382888114	0	0	0	0	0.00658306178203482
BCL2L11	0	0	0.0142670199603535	0.0321209460689316	0.0345713001637423	0	0	0.0180489125530187	0	0	0.00806440773645515	0	0.061380917184355
BCL2L12	0	0	0.00374538849042117	0.00562160946679034	0.00165012417184393	0	0	0.00379057095475006	0	0	0	0.00506373982504779	0.00805688158398292
BCL2L13	0.0151295085935609	0.00161002595361837	0.00430282971293241	0.00387497771887812	0.00568715635357734	0.00230544892854261	0	0.00522568423802992	0	0	0.00583720047865044	0	0
BCL2L14	0.0252743940821675	0	0.00431282006922808	0	0.0285018042717644	0.0115540087232766	0	0.00872969547980897	0	0	0.00975125558914834	0.00874635520400707	0.018555020756679
BCL2L15	0	0.0047711744723081	0	0	0.00337068047297388	0	0	0.00387146728610143	0.00645244547683571	0	0	0	0.0329153089101741
BCL2L2	0	0	0.00215585076338675	0	0.0170966473474551	0	0	0	0	0	0.0219346347883307	0	0.0139126563434756
BCL3	0	0	0.00275759372371669	0.00413898718983465	0.00971941270448734	0	0.00792000792000792	0.00279085993371708	0.0023257166114309	0	0.00311744992596057	0	0.00296599486882888
BCL6	0	0.00442700205634245	0.00236625204015293	0.00266370462712131	0.0093826013731437	0.00396198083193673	0.00509703480000509	0.00718439190857861	0.00149674831428721	0.00736680810938236	0.0100313982766058	0.00119968376335998	0.0324497458421377
BCL6B	0.0204248366013072	0.00326030255607721	0.00871323016868814	0	0.0230329832319882	0.00233426704014939	0	0.00793650793650794	0	0.00542534722222223	0.0295508274231679	0	0.0562303193882142
BCL7A	0	0	0.0018027372762803	0	0.00476544480661824	0.00241475900705109	0.00776638707673189	0.00821018062397371	0	0	0.00611396429444851	0	0.0116338591837684
BCL7B	0	0	0	0	0.00272311131806758	0	0	0	0.00521281309458651	0	0	0	0.013295839067164
BCL7C	0	0	0.0147367986209806	0.00829465289613102	0.0243474886005836	0.00246748497918519	0	0.00279648297640989	0	0.0114699497079312	0.0562271577171775	0	0.0534954739414442
BCL9	0.00858896008654276	0.00109680617067588	0.00556935329074692	0.0065994269591515	0.0240206008125136	0.00235582905230887	0.00252561853355636	0.0066748489815418	0.00148329977367596	0.00182515401839034	0.0139177702168318	0.0011889043987479	0.0160790896518922
BCL9L	0.0150439269837283	0.00160091867745466	0.00598988644437866	0.0115591755355201	0.0810548046810792	0.00343861188199505	0.00245762651025472	0.0264136334935472	0.00288673590093412	0	0.040629272307828	0.0011568979755652	0.0294517185034574
BCLAF1	0.0239509484575589	0.00424795121312991	0.00272465829379173	0.0102238825807533	0.0204070730915335	0.00243311222425995	0.00978176873942346	0.0151663995312204	0.00344690898436827	0.00565508505247919	0.0123208661568908	0.000920929881319766	0.0263751335241134
BCMO1	0.00447259195649063	0	0.00457921585507698	0	0.00605246274709179	0.00102230673291214	0.00657591898467811	0.00463445718920171	0	0.00475212895377129	0.00517678728581043	0	0.00738792517509383
BCO2	0.00422582826233942	0	0.00144218982102424	0.00324696408857718	0.0095308896132365	0.000965903602820439	0.00621310966138552	0.0120415982484948	0	0	0.012227928588897	0	0.0116338591837684
BCOR	0.00934630244062476	0.00596759216866181	0.00478455633095972	0.00957511963785286	0.0305653539185937	0.00249234731749993	0.00687079530770252	0.0205796678502137	0.00134507633007933	0.0016550743905273	0.0297490818110099	0.00161717192356866	0.0977767024557666
BCORL1	0.00562588836401306	0.00179605825705581	0.00720000769296527	0.0129681494492504	0.0288664985045711	0.00417923135612399	0.00827157640546785	0.0178528190751348	0.00425067120836542	0.00523031808841839	0.0146512496969191	0	0.0263300686186198
BCR	0	0.00134520428854036	0.00215705279893924	0.00323761032157171	0.00807791828989159	0.00048156052682201	0.00154880277545457	0.0049119173735845	0	0.00111925200569959	0.0121927027003871	0	0.00812024127212013
BCS1L	0	0	0.00199159546712872	0.00448390278898754	0.00526468188159731	0	0	0	0	0.00310019841269841	0.0101317122593718	0	0.0064263222157959
BDH1	0	0	0.0048631982336864	0.00547453247492664	0.00482085695553241	0.00162855840010423	0.00523779593547035	0.0110741971207087	0.00307616586686354	0	0.008246742536698	0.00493125825985758	0.0117691366161378
BDH2	0.0199266698549338	0	0	0	0.00224712031531592	0.00227733369770672	0.0073243975683	0.00516195638146857	0	0	0	0	0.0219435392734494
BDKRB1	0.00692367342417193	0.00221037461428963	0.00472581975250882	0	0.00468467455565862	0.00158255392552501	0	0.00896780557797507	0.0119570741039668	0.00367820150659134	0.00400689185398886	0	0.0114366751298063
BDKRB2	0	0	0.00106692614310467	0	0.0126916438217078	0.00142914308580575	0.0137892995035852	0.00809847748623259	0.00539898499082173	0	0.0108554059921841	0.0021637153589171	0.0309840535404445
BDNF	0.0259116122145553	0	0.00589540654316942	0	0.0214282873814122	0	0.0190485365469163	0.0134246828997315	0	0	0.0899739385833069	0	0.0998698576042779
BDP1	0.00840336134453782	0.000596169610254117	0.00143394873633268	0.00502197112366604	0.00610703098265287	0.00213418700813659	0.00205920205920206	0.00749811035525321	0	0.00148809523809524	0.00864572779466397	0.0016155741346581	0.0185078079814922
BEAN1	0	0	0	0	0.0148828507037462	0.00215470803706097	0	0	0	0	0	0	0
BECN1	0.0108690926481457	0	0	0.00417569661058706	0.00367710597051696	0.00124218201693094	0.00399512594634546	0.00281561257171013	0.00234634380975844	0	0.0125803965970027	0.00188065725209646	0.00299230081001583
BEGAIN	0	0	0.000704099407570758	0.0126817452617829	0.00930625585130836	0	0	0.00641333974667307	0	0	0.011939728251785	0	0.013631592578961
BEND2	0	0.00532259810916983	0.00568990412674115	0.00256206417458345	0.0172971198254216	0.00381080133530479	0	0.0233221041720653	0.00575854424001612	0	0.0192972493149476	0.00230781353130417	0.0477353009369758
BEND3	0.00591310106672343	0	0.00100901097248982	0.00908679937937159	0.0146699820826173	0	0.00652039252763016	0.00842476113887452	0.00127647896043553	0.00314133494169682	0.0119771749266398	0	0.00488369480814404
BEND4	0.00458127176104087	0	0.00234524326035718	0.00352007321752293	0.00929929790300834	0.00104714783109506	0.00673570767028711	0.013054442960985	0	0	0.0185590243255783	0	0.0252248161741522
BEND5	0.0143194614573284	0	0.00733041439722708	0	0.0322959661392481	0.00327301976167506	0.0105267392334955	0.0222565343793904	0	0	0.0124305112225319	0	0.0512485988999121
BEND6	0.00974073840062338	0	0.00332431724588402	0.0149688183331614	0.00659074837057104	0.00445290898314212	0	0.0353264112662609	0.00420552515074533	0.00517476727533117	0.00563719328716928	0.00337084076968137	0.0214532861940855
BEND7	0.0319742242536441	0	0.00818411762577591	0.0450409034684102	0.0180285841562836	0.00365419705755933	0	0.0124242699957017	0.00230079073994476	0.00849315331737422	0.0154201932570766	0	0.0440131022114939
BEST1	0.0164677970832462	0	0.00351257905163344	0.0126532226176355	0.014856520088368	0.00188203395237098	0	0.0127978308761227	0	0	0.00953029958860204	0	0.0181345781645464
BEST2	0.00961168781237985	0.00153426002638927	0.00246020616527665	0.00738525165245006	0.00758733565289023	0	0	0.00746965452847806	0.00207490403568835	0	0.0139062717285496	0	0.0105845307083697
BEST3	0.0394721530096085	0	0.0143129889834089	0.0341199966693226	0.0289331536156666	0.00225555160054906	0	0.025562918139556	0	0.0104847906431773	0.0399760528352631	0	0.0706343790698257
BEST4	0.0103416894183834	0	0	0.00397307842062186	0.0128284969899681	0.00118190736210096	0.00760253924810886	0.00401848503114326	0.00223249168396848	0.00274701125175809	0.00598497770595804	0.00178940173142511	0.00569420955830016
BET1	0	0	0.0035145802361095	0	0.00464530754258585	0	0	0.00533546752034147	0	0.0109418767507003	0.0119196614816139	0	0.0226811372322208
BET1L	0	0	0.00773486218409304	0	0.0102233584754928	0.0103608153961717	0.03332262249039	0.00587112872449728	0	0	0.0131163514057918	0	0.0249582395170937
BET3L	0	0	0.00919197907905561	0	0.0242985317612183	0	0.0198000198000198	0	0	0	0	0	0.0296599486882887
BEX1	0	0	0	0	0.0350978792106487	0	0	0.0302343159486017	0.00839842109683381	0	0.0450298322638748	0.0134631177888175	0.128526444315918
BEX2	0	0	0.011537518568194	0	0.0076247116905892	0	0	0.00875752599890531	0	0	0.0586940572267058	0	0.0558425240820885
BEX4	0	0	0.000935648877174565	0	0	0	0	0.00142040410496786	0	0	0	0	0.0120763102041802
BEX5	0	0	0	0.0168146354587033	0.00987127852799496	0	0	0	0	0	0.0126646403242148	0	0.0240987083092347
BFAR	0.0108690926481457	0	0.00370940175695814	0.00835139322117412	0.0147084238820679	0.00124218201693094	0	0.0183014817161159	0.00469268761951689	0	0.00629019829850136	0	0.0239384064801266
BFSP1	0.0161614202656129	0.0025797572254969	0.00413667469784823	0.00620890722068746	0.0136688629112149	0.00369403891785439	0	0.0104664436005874	0.00174440726676457	0.00429287725805344	0.00935299215371643	0	0.0355943830951151
BFSP2	0.0117835595776772	0.00376188756470446	0.00201074542354342	0	0.00797295573414976	0	0.00866250866250866	0.0061050061050061	0	0.00313000801282051	0.0102291325695581	0.00203888562667189	0.0162202844389079
BGLAP	0.0242671325956125	0	0	0	0.0109463682686677	0	0	0	0.0104772382000105	0	0.0140439575872481	0	0.0133616600526449
BGN	0.00670324230674037	0.00214000223877157	0.00228768118874954	0.00515051386280616	0.0151184237763962	0	0	0.00694583583784145	0	0	0.00387932320730506	0.00463939416649715	0.0295268325090426
BHLHA15	0	0	0	0.00991178511249876	0.00581885892176544	0	0.00948316737790422	0	0	0	0	0	0.0142055543717594
BHLHB9	0.00447259195649063	0.00142786973258856	0.00305281057005132	0.00343656783097585	0.00806995032945572	0.00306692019873643	0.00657591898467811	0.00926891437840343	0.00193102382883405	0	0.00776518092871564	0	0.0221637755252815
BHLHE22	0.00641617903705985	0	0	0.00492994547480305	0.0072354921147607	0	0	0.0066483836117344	0	0	0.0222791578478334	0	0
BHLHE23	0	0	0	0	0.00244598052021114	0	0	0	0	0	0.018828845791753	0	0
BHLHE40	0.0118691544414376	0	0.00202535132250378	0.00455990114134325	0.00401543533342167	0.00271294958661431	0.00436271622712301	0.00614935239632576	0.00256223016513573	0	0.0068689574639809	0	0.0261409717252714
BHLHE41	0.0101489871310843	0	0.00346364429065864	0	0.0103004645509513	0.00231976848710499	0	0.00131453547602616	0	0	0.00293672819112227	0	0.0083821594119077
BHMT	0	0	0.00308281362233683	0.00462712327119107	0.0122238928209077	0.00688235982353629	0	0.0109200109200109	0.0026000026000026	0	0.0104553296042658	0	0.013263171157908
BHMT2	0.00673346261581556	0	0.00114899738488195	0	0.0121492658806092	0	0.00495000495000495	0.00523286237571952	0	0	0.0116904372223521	0	0.0185374679301805
BICC1	0.00877499117486602	0.000933801877763519	0.00499121204425671	0.0089898214672827	0.0204507257010697	0.00133714151236054	0.00430053621542983	0.0159119839970904	0.00378856761835485	0	0.0304697565901731	0.00202442544492244	0.0177157716566796
BICD1	0.00251125040180007	0.00160342748659535	0.00171407806597144	0.00385909666265321	0.00849577250360221	0.00229600036736006	0.0129227588243982	0.0078064012490242	0	0.00266820355191257	0.0130798744332054	0.000869033217925723	0.00967898940288932
BICD2	0.0116507504470282	0.00371948840562403	0.000994041443410186	0.0179039780880886	0.0157661896596601	0.00332878584200806	0.00428243800215091	0.00905429749026193	0	0.00309473058749187	0.0235989668629167	0	0.043301169677619
BID	0	0	0.0143384232873871	0.00922334411626107	0.00812204929640902	0.00823125332056242	0	0.0124383383510721	0.00518264097961336	0	0.00694694429182217	0	0.00660944092541785
BIK	0	0	0	0.0116971377104023	0.00686697636730083	0.00347965273065748	0.0111913155391416	0.00394360642807848	0	0	0	0	0.0167643188238154
BIN1	0	0.00284122227109124	0.00227796867155245	0.00683819597449079	0.00301084748130565	0.0101710982141586	0.00654249020262092	0.00691634678562783	0.00576362232135652	0	0.0103009420211478	0	0.0196009827932772
BIN2	0.00433035404974711	0	0.00221679354115034	0.00665455537588257	0.00683664519960074	0.00197959042274154	0.00636679081908764	0.00673060743732122	0.00186961317703367	0.00230050058892815	0.00751823171190137	0.00149854491288959	0.0119216224851337
BIN3	0	0	0	0	0.0195871038508246	0.00220560665210966	0	0	0.00416614589842937	0	0	0	0.00531310104455567
BIRC2	0	0.00126409145954528	0	0.00608477922899763	0.00357215895035682	0.00362018797826077	0	0.00205143985434777	0	0.00210352719439957	0.00687450589488881	0	0.0218017393427648
BIRC3	0.00405120725976341	0	0.000691297600160381	0.00311279201880127	0.010050756319413	0.0027779706924092	0.00297818479636662	0.00524727797455071	0.00349818531636714	0	0.00937811382685658	0	0.00892249696077448
BIRC5	0.0323141641794552	0	0.0055140857320024	0.049657924614756	0.0255083617735003	0.00738609466958976	0	0.0125563609383026	0	0	0.0187009630995996	0	0.0711696571401768
BIRC6	0.0252262288200583	0.000966413273106458	0.00361586496913859	0.00387657301641573	0.0136547945055838	0.00438215632074155	0.00667608736773002	0.0148993314905213	0.00108913241889775	0.00160817208727871	0.0145990090192678	0.000349187493081723	0.0455583649880631
BIRC7	0	0	0.00279755885014735	0	0.00369760265931582	0	0.0120521859652294	0.0169878430747995	0	0	0.0142318366185156	0	0
BIRC8	0.0206833788367668	0	0.00705881937716507	0.00794615684124373	0.00466490799635204	0.00472762944840383	0.0304101569924355	0.0375058602906704	0	0	0.0299248885297902	0	0.0398594669081011
BIVM	0.0107631909632249	0	0.000918314912797103	0.00827002243502024	0.0254889497437564	0.00615039483612849	0	0.011152715969513	0	0.0057179451992132	0.0311445525744379	0	0.0177788741416832
BLCAP	0	0	0.00475267100110262	0	0.00628172269963315	0	0	0.00721500721500722	0	0	0.0161186331399097	0	0
BLID	0	0	0	0.0172774235905942	0.0202859301859713	0	0.0165302917596496	0.0291247997670016	0	0	0.0130132084065326	0	0.0371429632656094
BLK	0	0.00154638856414729	0.00247965443535789	0	0.0098322616168171	0	0.00356087312609052	0.0125478386347952	0.00209130643913253	0	0.0196226838224988	0	0.0133352536098532
BLM	0.00691390801736774	0	0.00324441856774847	0.00132809532537007	0.0136443624223343	0.00276556320694709	0.00127066417616488	0.00492533637808673	0.00298505235035559	0	0.0080024807690384	0	0.0133239684869111
BLMH	0.016124871001032	0	0.00275154636905941	0	0.0109103604783102	0.00245712320015726	0	0.00278473962684489	0.00232061635570408	0.0057108918128655	0.00622122682593008	0	0.0147974524705827
BLNK	0.0110999214932825	0	0	0.0042643766188882	0.00625866220185083	0.00126856245637515	0.0122399134304304	0.00862622470335097	0	0	0.0224832452374573	0	0.02444679065727
BLOC1S1	0	0	0.0122559721054075	0	0.00404975529353638	0	0	0	0	0	0.0207829995064037	0	0.00988664956276292
BLOC1S2	0	0	0.00292472061606315	0	0.0115970265223997	0	0	0.00888000888000887	0.0074000074000074	0	0	0	0.00943725640081915
BLOC1S3	0	0	0	0	0	0	0	0	0.00521281309458651	0	0	0	0
BLVRA	0.0082524592328514	0	0.00281639763028304	0	0.00372250234052335	0	0.0121333454666788	0.00855111966223078	0.00356296652592949	0	0.014327673902142	0	0.004543864192987
BLVRB	0	0	0.00202045916955088	0	0.00801147242851766	0	0	0	0	0.00629025764895332	0.00685236577928532	0	0
BLZF1	0.0190283977352524	0.00202493121439305	0.00216466925302746	0	0.0100138389408293	0.00144978268459066	0	0.00328617408507216	0	0	0.00734145274324631	0	0.0314315233845464
BMF	0.0264970853206147	0	0.00226072998971368	0	0.0149403134477761	0	0	0.00343200343200343	0	0	0.0230017251293847	0	0.0218842324105482
BMI1	0.0149907057624274	0	0.00255801252658735	0.0172774235905942	0.0067619767286571	0.00171322351570598	0	0.00582495995340034	0.00323608886300019	0	0.0173509445420436	0	0.00825399183680211
BMP1	0	0	0.0120128427143733	0.00235181420863559	0.0572976824860124	0.00629653787286807	0	0.0158579472353714	0.00264299120589523	0	0.0230277638045553	0.00317764209869084	0.0556151692009736
BMP10	0	0	0.00196816493222132	0	0.0182096055669366	0	0	0.0104575163398693	0.00497976968565204	0	0.0133500208594076	0	0.0285782329125982
BMP15	0.00623659132864342	0.00398204892345308	0.00319263395493917	0.0095839143581413	0.00984616077092626	0.00285101317880842	0.00916947481832978	0.0129245930772648	0.00269262355776351	0	0.00721852272932345	0	0.0274713010751581
BMP2	0	0.00197096376186027	0.00526744393069308	0	0.0139242216012019	0.00282228760521841	0.00453854358136474	0.00159929630962377	0.00266549384937294	0	0.0107186880325848	0	0.0203958841105865
BMP2K	0.0109116870403452	0.00261265746036434	0.00372393836257703	0.00419206055787272	0.0135355587167134	0.00124704994746802	0.00401078226347823	0.00918660127968108	0	0.00869525061027506	0.0110509851727751	0	0.0450604080208586
BMP2KL	0	0	0.001015133611886	0	0.00402518153568726	0	0	0.0030821390044691	0	0	0	0	0.0262044206857697
BMP3	0.00518177672760436	0.00165427613839012	0.00530530716402153	0.00398147816358301	0.00934954076224468	0.00118440610916671	0.00380930613488753	0.00939628846605591	0	0.00275281888653982	0.0239905237431215	0.00179318482176639	0.0142656201407731
BMP4	0.00599261709573805	0.0057394079226787	0.00204515915939868	0.00920899350305508	0.00810941218925746	0.00136974105045441	0	0.004657119571545	0	0.00318357783211084	0.0173403388302207	0	0.0329957864380719
BMP5	0.00538677009265245	0	0.00275759372371669	0.00413898718983465	0.0109343392925483	0.00246252347092683	0.0118800118800119	0.0167451596023025	0.0023257166114309	0.00572344322344323	0.0187046995557634	0	0.0444899230324332
BMP6	0.00476844434271763	0	0.00162737372800401	0	0.0053773501708922	0.00326979040643495	0	0.00741152492125255	0	0.00506647211413748	0.0137980517150978	0.00165014867839592	0.0105021608195886
BMP7	0	0	0	0	0.0166349323342137	0.00518726008922087	0.00834167500834168	0.0132275132275132	0	0.00904224537037037	0.0197005516154452	0	0.0374868795921428
BMP8A	0	0	0	0.00467305005303912	0.00685845654550517	0	0	0.00315097089290638	0	0	0.00351970152931032	0	0.0100461116524849
BMP8B	0.00639733870709785	0	0.00109164123483727	0	0.00432854758291197	0.00292449769467329	0	0	0	0.00339858618814573	0.0111068689042379	0	0.0105672639372304
BMPER	0.00714571542902875	0.00114063063186374	0.00304836040887048	0.00549049321100514	0.015310554451584	0.001633306383778	0.0157591994326688	0.0157341848303947	0.00308513428046956	0.00189808066083576	0.0103384818973182	0.00123640877652406	0.0354103469033652
BMPR1A	0.00919692454843103	0	0.00156936228178999	0.00706656349483966	0.0228169139709002	0	0.00676098237073849	0.00714732422049497	0.00794147135610552	0	0.015967426450042	0	0.0202555747139534
BMPR1B	0.024016376548838	0	0.00983556500067844	0.00738130443082932	0.0411663794376102	0.00219578299875091	0.0105931693318118	0.0286183717503868	0.00414759010875171	0	0.0333572140661307	0	0.0317366206702054
BMPR2	0.0117949008284738	0.000753101649141991	0.00201268069344095	0.0054376491954998	0.0361788533538063	0.00323517279866711	0.00173416920288912	0.00427761736712651	0.00203696065101262	0.00125320821302534	0.0177475614168015	0	0.0155864600421614
BMS1	0.0133724573227576	0.00121975465854798	0.00195589266452236	0.00146784035181198	0.00947888943607933	0.00261991000609129	0.00140436617443632	0.00989743780078933	0.00247435945019733	0.00202974798649	0.0110556486072647	0	0.0220889173590491
BMX	0.0181285531964265	0	0.00494952719641456	0.00278585676238871	0.00408869524828193	0.00165746772081614	0.0026653872807719	0.00469615854231239	0.00313077236154159	0.00192615877712032	0.00629485081203576	0	0.0319414832027725
BNC1	0.00492659375307912	0.000786404636641737	0.00504404078106971	0	0.0166670833437503	0.00337823571639711	0.00362171216442573	0.0114860014357502	0.0063811119087501	0.00261725293132328	0.0114045404326598	0.000852438613764326	0.0135630921137401
BNC2	0.0216595206698725	0.00172869413797104	0.00692995956187891	0.0270438082940216	0.0720547238205046	0.00123768689542128	0.00398066866365224	0.030158304018432	0.00350677953702698	0.00575331017793489	0.081476664987946	0.00936925830503392	0.0849719657048845
BNIP1	0.0090109573241061	0	0.0015376288532979	0	0.0101616102494065	0.00205964738836711	0	0.0163398692810457	0	0.00957414215686273	0.0260742594910304	0.0031182956643217	0.0198459950781932
BNIP2	0	0.00838182871559601	0.00224006212850935	0.0100866074374121	0.0088822364001092	0	0.00965042981849703	0.00340062765032752	0	0.00697394342352324	0	0	0.0252981915282463
BNIP3	0.012569130216189	0	0.00428959023689262	0.00965763677628085	0.0113393148219019	0	0	0	0	0	0.0290961993089653	0	0.0138413093878681
BNIP3L	0	0	0.00570320520132315	0	0.00502537815970653	0	0	0	0	0	0	0	0.00613421666053247
BNIPL	0.0766570181033214	0	0.00261614917491887	0	0.00691565801794474	0	0	0.00595734540688669	0	0.00814480817347789	0.00443632104768157	0	0.0379871215216459
BOC	0.00879275477006947	0	0.00187549348922435	0.00168900374114329	0.0123944304387381	0.00301465877830953	0.00484789722457884	0.00626379101715425	0.00189811849004674	0	0.0139935756766212	0.00152139268286189	0.0157344032727559
BOD1	0	0	0	0	0.00672244225292828	0	0	0.00386060255096737	0.0193030127548369	0	0	0	0.0328229366681437
BOD1L	0.00562151466091024	0.00128190139819549	0.00191850939494051	0.00555345758269098	0.00760722381973922	0.0023862756111619	0.00177110268853388	0.0072811999417504	0.00208034284050011	0.00170653123634775	0.00743611908944722	0.000555816789446595	0.0168027690963471
BOD1L2	0	0	0.00241754363061867	0	0.00319532715357061	0	0	0.00734012294705935	0	0	0	0	0
BOK	0	0	0.00196354482674662	0	0.00519053143256073	0	0	0	0.00496808008545098	0	0.00665934139113643	0	0.0126716212705835
BOLA1	0.0355214549587951	0	0.00606137750865262	0	0.0120172086427765	0	0	0.0230043708304578	0.0076681236101526	0	0	0	0.019558371961118
BOLA3	0.0694865575096018	0	0	0	0.0104479511567782	0	0	0.0120002181857852	0	0	0	0	0.0510130732594107
BOLL	0.0338066260987153	0	0.00576875928409696	0	0.019061779226473	0	0	0.0394088669950738	0.00729793833242108	0	0.00978234287111762	0.00584949255652071	0.0465354367350737
BPGM	0	0.00300951005176357	0.00160859633883473	0	0.0042522430582132	0	0	0.00732600732600731	0	0	0.0218221494817239	0	0.00519049102045053
BPHL	0	0	0	0	0.0177723963725966	0	0	0.0226809629897899	0	0	0.0101340472933104	0	0.0482085245734401
BPI	0.0100450016072002	0.00160342748659535	0.00171407806597144	0	0.0101949270043226	0.00229600036736006	0.0036922168069709	0.0117096018735363	0	0.00266820355191257	0.00871991628880362	0	0.0110617021747306
BPIFB4	0	0	0.00884074085408356	0	0.0332573806666756	0	0	0.0103239127629371	0	0	0	0	0
BPIFC	0	0	0.00246989201632105	0	0.00326451730847077	0	0	0.00999875015623048	0	0	0	0	0
BPIL1	0.00533982656243325	0	0	0.00410291758469447	0.0144520679102671	0.00122053178569903	0.0078509882431451	0.0165992322855068	0.00461089785708522	0	0.0123611304253774	0	0.0117605896759663
BPIL2	0	0.00462090126058187	0.00246989201632105	0.00741432744635735	0.0130580692338831	0.00110280332605483	0.00709370788110946	0.0174978127734033	0.00208307294921468	0	0.00279220416596862	0	0.0239089547005005
BPIL3	0	0.00172350795915976	0.000921222572900949	0	0.017046436929401	0.00246794753143548	0	0.00699251800573387	0.00233083933524462	0	0.0124972662230137	0	0.0267527510745688
BPNT1	0.0158639507582969	0	0.00135351148251467	0	0.00715587828566627	0	0	0.00821903734525097	0.00342459889385457	0.0126415857605179	0.00918083958778034	0	0.0131022103428849
BPTF	0.0134637037480287	0.00053728395238612	0.00459489011225068	0.0142243649767308	0.0129055070752248	0.00288507937457757	0.00556742344175239	0.0161307993476381	0.00217983774968083	0.00178814815403505	0.0097397005836803	0.00174719819630906	0.0347494378112075
BRAF	0.00639108316077409	0.00510086449451453	0.00436229515616199	0.00491066276760043	0.0504503413686313	0.00292163801635387	0	0.0289729103288425	0.0027593247932231	0.00679052585832247	0.0203426817202511	0.256554015125629	0.0193543732965952
BRAP	0.0165327513804847	0.0013195153683955	0.00141057351803383	0.00317578275105356	0.00093219493687642	0.00283418595094024	0.00607690321012412	0.00321207741106561	0	0	0.00239197254015524	0	0.0136545800875259
BRAT1	0.0059634559419875	0	0	0.00229104522065056	0.00403497516472786	0.00136307564388286	0.0021919729948927	0.00308963812613448	0	0.00316808596918086	0.0155303618574313	0	0.0131340892001668
BRCA1	0.0117726028310561	0.0025055930908038	0.00714266938808813	0.010050684149552	0.011800803280071	0.00448480107849756	0.00769284797608951	0.0169425818521019	0.00903604365445435	0.00138982116755523	0.0121121436219282	0.000905328801257354	0.0230473987947621
BRCA2	0.0243735985180852	0.00137316047989213	0.00660564276023389	0.00550815785719441	0.0210186919227269	0.00393254698779191	0.00632396069658428	0.00965658760335568	0.0027855541163526	0.00152334990738033	0.0157650509563785	0.00148846403163879	0.0536811238616938
BRCC3	0	0.00246703373309148	0.00791184218542261	0.0178128198355419	0.00348575910546259	0.00176631322738987	0	0.0100091082885426	0.00333636942951419	0	0.00447215476722115	0	0.0382939568124402
BRD1	0.00256982189058018	0.000820412622344847	0.00131554244837731	0.00789820965240463	0.0249225844379982	0.00528649074633638	0.00377833272560978	0.00931988738983747	0	0.00546087151748289	0.0193338089470033	0	0.0495236931140148
BRD2	0.00878487595755148	0.000934853779520345	0	0.00224998706257439	0.00990665945461859	0.00200797164744034	0.00430538064946667	0.00379283533405397	0.00505711377873863	0	0.0135573688536397	0	0.00644935562875574
BRD3	0	0.00241459178380094	0.00516243964817666	0	0.0494690993318022	0.00172876655445244	0	0.00783707504685105	0	0.00200901582011562	0.043770897868051	0	0.0333155012113101
BRD4	0.00942520774504329	0	0.0028145538812049	0.0126734431826006	0.0308233991264102	0.00646299959660111	0.0138576027386582	0.00732473287614793	0.0030519720317283	0.00751071242183137	0.0204547061700939	0	0.0272453373682628
BRD7	0.0112775171418261	0	0.00449025358386382	0.00866521091123358	0.00593487911499082	0.00343695760512794	0.00552699939203006	0.00292141396435875	0	0	0.00870208414915372	0	0.0186284493678746
BRD8	0.00654537706788775	0.00139306929770381	0.0104244232013871	0.00838202713025173	0.0206673265957849	0.00398956316518872	0.00320782443687471	0.00621706926575243	0.00376792076712269	0.00231815437821025	0.0138891972958299	0.000755022291121911	0.0300327692723595
BRD9	0	0.00288055004218277	0.00461899994217011	0.00693284925406701	0.0335777549693246	0	0.00663305036740465	0.0128554833311128	0.00194780050471407	0.00479341530456977	0.0156652891655727	0	0.0322924820518385
BRDT	0.0103416894183834	0	0.00220588105536408	0.0059596176309328	0.00466490799635204	0.00295476840525239	0.00190063481202722	0.00803697006228651	0.00111624584198424	0.00274701125175809	0.00897746655893706	0.000894700865712557	0.0398594669081012
BRE	0	0	0.0127953573882674	0.0432114399934285	0.0408705217406059	0.00571310915319278	0	0.0129497140805703	0	0.00995888656098545	0	0.00648721363769028	0.0722523267906314
BRF1	0.03089502590083	0.00123290009463406	0.00461293360376257	0.00593463774366226	0.0313561456903946	0.001765430051476	0.0113560095203051	0.00800328290002453	0.00166735060417177	0	0.0178796745638846	0	0.0425275660173368
BRF2	0.00583566760037349	0	0.000995797733564359	0.00448390278898754	0.0131617047039933	0.00133386688008537	0	0.00302343159486017	0	0	0.00675447483958123	0	0.0128526444315918
BRI3	0	0	0.00350721214337133	0	0.00927113790469965	0	0	0	0	0	0	0	0.0113167938391375
BRI3BP	0.0194522253345782	0	0	0	0.00438723490133108	0.00222311146680894	0	0.0075585789871504	0	0	0.00562872903298434	0	0.00535526851316324
BRICD5	0	0	0.00160243313447138	0.0144309515047875	0.00211797546960811	0	0	0.00486529222161406	0	0.00498882503192848	0.0108692698567974	0	0.0103412081633497
BRIP1	0.0274509803921568	0	0.00535340861564199	0.0150659133709981	0.0145936981757877	0.0026890756302521	0	0.0142222222222222	0.00253968253968254	0	0.00226950354609929	0	0.0475033738191633
BRIX1	0	0.00221037461428963	0.00354436481438161	0.00531988466490046	0	0	0.0101796711966203	0	0	0	0.00801378370797772	0.00718793576860597	0.0190611252163438
BRK1	0	0	0.0103267913110378	0	0	0.0138326935712557	0	0	0	0	0	0	0.0333216707485713
BRMS1	0	0	0.00464623664787743	0.0348686497962176	0.016376122093348	0	0	0.00470228648680421	0	0	0.0315153243264537	0	0.0499736924204901
BRMS1L	0	0	0	0.00581246657831717	0.0051184407182196	0.00172908669640696	0	0	0	0.00401877572016461	0.0218895017949391	0	0.0208260442178571
BROX	0.00594898153436132	0	0.00304540083565799	0.00457096886256011	0.00402518153568726	0.00135976720785402	0	0.00462320850670365	0	0	0.0172140742270881	0	0.0294799732714909
BRP44	0	0	0.00653492262651611	0	0.00431868435599779	0.00437675070028012	0	0	0	0	0	0	0.0105431848852902
BRP44L	0	0	0.00760427360176419	0	0	0	0	0	0	0	0	0	0
BRPF1	0.00602206484559426	0	0.00171267423463157	0.00462712327119107	0.00769652510946043	0.000458823988235753	0.00442703145405848	0.00312000312000312	0.0017333350666684	0.00533203658203658	0.0116170328936286	0	0.017684228210544
BRPF3	0.00203232204988131	0	0.00208077138356731	0.00312311637043907	0.00916735651024405	0.00185812301703434	0.00149403134477761	0.00631761825791675	0.00175489396053243	0.00107967108899945	0.00470460934100184	0	0.0156661586355223
BRS3	0.00612745098039216	0.00195618153364632	0.00522793810121288	0.00941619585687382	0.00829187396351576	0.00140056022408964	0	0.00634920634920635	0.00264550264550264	0.00325520833333333	0.00709219858156028	0	0.0506072874493927
BRSK1	0.00629263258576859	0.00100445778364381	0.0059057580604202	0	0.0276750607254698	0	0.00462593530629475	0.0187460521221754	0.00135840957407068	0	0.0145667750070558	0.00108880156700322	0.0138590774358628
BRSK2	0	0.00658220943977094	0.00938191960298595	0.0422451408111853	0.0387509842639915	0.00471264070813852	0.0404183239112422	0.021363971210228	0	0	0.0178980077958027	0	0.0170284689555208
BRWD1	0.0266847990796579	0.00136305452575905	0.00601060869608554	0.0164028595472699	0.0149257861253516	0.00487950611742314	0.00156935467019825	0.00829516039961935	0	0.00113410396088546	0.0117367695015891	0.000738754742968644	0.0382013965771944
BRWD3	0.00407817036964535	0.000867967402616225	0.00255162813592198	0.00835602516416976	0.0110374362243138	0.00124287096979668	0.000999335441931114	0.0137337242162533	0.00176073387387863	0.000722176002958031	0.007080397918363	0	0.0366760153081197
BSCL2	0	0	0.0253239665824937	0.00877149124999893	0.0257471633706436	0.00521866874369683	0.00839218352026924	0.0118289824857128	0.00246437135119017	0.00606466387206957	0.00660661255850983	0	0.0282853958729722
BSDC1	0.0106165364611449	0	0.00543481414823981	0.0122360081247094	0.0119722135880241	0.00727991071621366	0	0.0137509424639591	0	0	0.012288076244389	0	0.0146138558574465
BSG	0.0150366895224347	0.00960089096268131	0.00256585919077932	0.0346608436449342	0.0101740784828414	0	0.00552699939203005	0.00389521861914499	0	0	0.00435104207457685	0.00260176816164265	0.0124189662452497
BSN	0.00499308457785966	0.000398509097763447	0.00170403890235612	0.00527517975175004	0.0083052468185626	0.000570638237469676	0.00229411994117876	0.00468874418454251	0.000808404169748708	0.00132628809099397	0.00903004657698025	0.000215985846879426	0.0130588365882484
BSND	0	0.00243760938772127	0.0026058258448413	0.00586678869587153	0.00861046102130398	0.00523573915547526	0	0.0118676754190773	0.00329657650529924	0	0.00441881531561387	0	0.00420413602902534
BSPH1	0	0	0.00314462442178218	0	0.00831265560252206	0	0	0	0	0	0	0	0.0202936491025134
BSPRY	0.00608183720138179	0.00194161938823456	0	0.00467305005303912	0.00274338261820207	0.00278026843491739	0	0	0	0	0.00703940305862063	0.00210465613075808	0.0100461116524849
BST1	0.00768332411334441	0.00245289220519915	0.00262216331095317	0.0236142842805614	0.00693155608235383	0	0.00564828151035049	0.00597104045379909	0	0	0	0	0.00423049424864308
BST2	0	0	0.00231069087346425	0.0104046363059379	0.00305409722413103	0	0	0.00350784881171621	0.00584641468619368	0	0	0	0.0223678618560852
BSX	0.0104742751801575	0	0.00357465853074384	0	0.0165365007819402	0	0	0.0135666802333469	0	0	0.0121234163787355	0	0.0230688489797801
BTAF1	0.00927397986221515	0.000845916338874085	0.000678218996914103	0.00407186847864814	0.00747015672388806	0.00181694299341358	0.00292184075967859	0.0048048048048048	0	0	0.0069005175388154	0	0.0175073859284386
BTBD1	0.0101489871310843	0	0.00259773321799398	0	0.00572248030608403	0	0.00746087702609442	0	0.0021908924600436	0	0.0117469127644891	0	0.0083821594119077
BTBD10	0.0102982369418356	0	0.00175729011805475	0.00791276962762506	0.0104519419708182	0	0.00378529790294496	0.00533546752034147	0	0.00273546918767507	0.00893974611121044	0.00178188323675526	0.0113405686161104
BTBD11	0.00967768778705471	0.00154479523361437	0.00165139967257144	0.00743596349739797	0.0229183054061594	0.00165903219206652	0.00355720415956605	0.00626745494780686	0.00104457582463448	0	0.0154019371589722	0	0.0133215135530308
BTBD16	0	0	0.00164984239880485	0	0.00763223113012627	0	0.00355384970769586	0.00500923577846654	0	0	0.00839313441604767	0	0.0106471610675908
BTBD17	0	0	0.000873142062833049	0	0.00577026719799287	0.00116957012450074	0	0.00795307684660503	0	0	0.00592250403470587	0	0.00281738552258275
BTBD18	0	0	0.00351950952115313	0.0158477349624805	0.00310121513361973	0.00157145607190983	0.0151624275046435	0	0	0	0	0	0.0151419653892526
BTBD19	0	0	0.0143231180855147	0	0	0	0.0246822164630384	0	0	0	0	0	0.0369733606936202
BTBD2	0.00465965854022217	0.00148759051988313	0.000795123665583708	0	0.0073565421729544	0	0.00342547871064981	0.00120707345041946	0.00201178908403243	0	0.00808996035919423	0	0.0128282097463606
BTBD3	0	0.00149612354389776	0.00319873841756811	0	0.00634177740995469	0	0	0.0109259765091505	0.00202332898317602	0	0.00813636548553761	0.00162175223842353	0.0438661000198687
BTBD6	0	0	0.00192856236808523	0	0.00764708560877577	0.00129165059442347	0.0166169103498803	0.0117109653894395	0	0	0.00654069875474014	0	0.0155573300340479
BTBD7	0.0183726235961686	0	0.00313510264627219	0.00806675321736541	0.0301901249142444	0.0041994568219814	0.00385896032290183	0.00407947234135337	0	0.00139435089792351	0.0227842870128778	0.000908279465314043	0.0332386157367354
BTBD8	0	0.00654555263187538	0	0.0157537029445136	0.00308281417487995	0.00468639566584691	0	0.00708166456172422	0	0	0.0158207399783201	0	0.0263412118060086
BTBD9	0.00843777750104456	0	0.00287964301164883	0.0129665281371984	0.00856371447867209	0.00385726971476323	0.00310145335173529	0.0174862893735933	0.00364297695283194	0.00448256929742992	0.0292988359185207	0	0.0255524598007341
BTC	0	0.00437135538244988	0.00233650864858676	0.0105208892255573	0.0123528848618484	0.00625948703503748	0	0.0035470426531879	0	0	0.00792424422520702	0	0.0150785214001915
BTD	0	0	0.00307525770659581	0.00692367342417193	0.00508080512470328	0	0	0.00933706816059758	0	0	0.00782227784730914	0	0.0173652456934191
BTF3	0.0118404849862651	0	0.00202045916955088	0	0.00801147242851766	0	0	0.00306724944406105	0	0	0	0	0.019558371961118
BTF3L1	0	0	0	0	0	0	0	0	0	0	0	0	0.0120493541546173
BTF3L4	0.0154149710198545	0	0.00526081821505699	0	0.0104300301427871	0	0	0.00399321154038135	0.00665535256730225	0	0	0	0.0169751907587062
BTG1	0	0	0	0	0.00321390463702161	0.00651423360041691	0	0.0073827980804725	0	0	0	0	0
BTG2	0.030829942039709	0	0	0	0	0.00352342194739531	0	0.0119796346211441	0.00665535256730225	0	0	0	0
BTG3	0.017825311942959	0.00569070991606202	0.00608341888141134	0	0.0140710588471782	0	0	0.0138528138528138	0	0	0	0	0.0392589866274076
BTG4	0.0218837535014006	0.00349318131008272	0	0	0.0123390981599937	0.00250100040016007	0	0.00566893424036282	0	0	0.0063323201621074	0	0.0421727395411606
BTK	0.0111408199643494	0.00118556456584626	0.00443582626769578	0.00856017805170347	0.00753806723955978	0.000848824378236143	0.00273000273000273	0.0153920153920154	0.00160333493666827	0.00197285353535354	0.00644745325596389	0	0.0265816055289739
BTLA	0.0169033130493576	0	0	0.0129878563543087	0.00762471169058919	0.00193180720564087	0.00621310966138551	0.00218938149972632	0	0.00448994252873562	0	0	0.00465354367350737
BTN1A1	0.0139524500502288	0	0.00317445956809891	0	0.0136362253669456	0.0031891314400523	0.00341897875104706	0.0132526128731062	0.00200797164744034	0	0.00538307292718049	0	0.0230469620262889
BTN2A1	0.0278015893241896	0.00591708317384944	0.00790676735275991	0.0142411154353664	0.018811025612387	0	0.00681264170826989	0.0120032258669517	0.00400107528898392	0.00492319810949191	0.0321788608348067	0.0032069687430787	0.0255129294742901
BTN2A2	0.0169033130493577	0	0.00673021916477981	0.00432928545143624	0.0241449203535325	0	0.00414207310759035	0.0364896916621055	0	0.00598659003831418	0.0195646857422353	0	0.0403307118370639
BTN2A3	0.00417543508033537	0.00266600549730333	0	0	0.00376689333947337	0.000954385161219513	0	0.00216327303209756	0	0.0110909994321408	0	0	0.00689707495051348
BTN3A1	0.0271361424668015	0	0.0129654241547779	0.0166802954824181	0.00122405153415755	0.00248101873982185	0.00797949270375136	0.00702955309616191	0.0023431843653873	0	0.0157043207467447	0	0.0687302458592348
BTN3A2	0	0.00467147828930465	0.00749077698084233	0	0.0214516142339711	0	0	0.0227434257285003	0	0.00777363184079602	0.00846829681380332	0	0.044312848711906
BTN3A3	0.0167588402882521	0	0.00357465853074385	0.00643842451752057	0.0103943719200767	0	0	0.00868267534934202	0.00180889069777959	0	0.00484936655149421	0	0.0161481942858461
BTNL2	0.0104663151403941	0.0100240764724901	0.00357194192997139	0.00402095722907795	0.010622528799206	0	0.00769415599510054	0.018978918121248	0.00225939501443428	0	0	0	0.0172884881671287
BTNL3	0	0.00335106044307721	0.0107469391373969	0	0.0130207870947428	0.0059981165913903	0.00385824796959701	0.0122361578464362	0	0.00278818700927909	0.00607468829255699	0	0.0260080278112511
BTNL8	0.0112577839534764	0.00718806862757178	0.00384205424761051	0	0.0203125521415959	0.00771962328238382	0	0.026246719160105	0	0.00598069772528434	0.0293181437426704	0	0.0619861788531494
BTNL9	0.0246282859458487	0	0.00672410918672104	0	0.0177748425267551	0.00562932250190827	0	0.0229676358077857	0.00212663294516534	0.00523351076349285	0.017103558580266	0	0.0108484109753374
BTRC	0	0	0.00276062738017842	0.00310765539830819	0.00456098677861153	0.00184892438823714	0.00297327030000297	0.00838179056000838	0.00349241273333683	0	0.00702197879362404	0	0.0311772067895049
BUB1	0.0157982161557072	0.000720508852171758	0.00115534543673213	0.00346821210197931	0.00763524306032759	0.0015475803581101	0.00165911768121713	0.00467713174895496	0.000974402447698949	0.00119897176181707	0.0130611391925604	0	0.0173972258880663
BUB1B	0.0162387488668565	0	0.00237512440855977	0.00356492307650119	0.00209284041307035	0.000530244860958582	0.0034107642407606	0.0144226602180734	0	0.00246481009586215	0.016110418328699	0	0.00766386297013011
BUB3	0	0	0.00762738689538659	0	0.0168021762178638	0.00340561756617541	0	0.0192984995416607	0.00321641659027676	0	0.0258682015132898	0	0.0328152623785323
BUD13	0.0118595825426945	0.00126205260235247	0.000674572658221018	0.00607496506895086	0.00267479805274702	0.000903587241348153	0.00290613193839001	0.00921658986175116	0	0.00210013440860215	0.00686341798215512	0	0.0130599451482304
BUD31	0.0169033130493576	0	0.00288437964204848	0	0.00762471169058919	0	0	0	0	0	0.00978234287111762	0	0.0279212620410442
BVES	0.00678941936885557	0.00433502832941013	0.00115854583960396	0	0.00612511465448994	0.00310373456861969	0.00998228145042549	0.0070351316888713	0	0	0.0117875876701833	0	0.00747660756408387
BX284668.1	0	0	0	0.0142669634195058	0	0	0	0	0	0	0	0	0
BYSL	0	0	0.00190974907806863	0.00429963281135791	0.00504832509194262	0	0.00411370274383973	0.00434877147205914	0	0	0.00323844684089511	0	0.0123244535645401
BZRAP1	0.00780900539382644	0.0016620105376532	0.00310923175864608	0.00600013973762936	0.014676958728032	0.00297485919764817	0.0038271161569744	0.0114631241082709	0	0.00276568941031353	0.015064180617878	0	0.0200652446286715
BZW1	0	0.00386281822484357	0.00309703995693229	0	0.0327474739061365	0.00414847200953788	0.00889492196639654	0.0094032032216192	0	0	0.0280095415112061	0	0.0299798483280369
BZW2	0.00583566760037349	0	0.00199159546712872	0.00896780557797507	0.00263234094079865	0.0040016006402561	0.00429000429000429	0.00151171579743008	0.00503905265810028	0	0.00337723741979061	0	0.0192789666473877
C10orf10	0	0	0	0.00884149845715853	0	0	0.00845916338874086	0.00298084805127059	0	0.00611306729264477	0.0199780241734093	0	0.00633581063529174
C10orf105	0	0	0	0	0.0330024834368786	0	0	0	0	0	0	0	0.0805688158398291
C10orf107	0	0	0.00414738235523014	0.0186749363679006	0.00548169773983154	0.00277770061942724	0.00893368577599573	0.00944418210605263	0	0	0	0	0.00669122213991583
C10orf108	0	0	0	0	0.0127136981961297	0	0	0	0	0	0	0	0
C10orf11	0	0	0.00420336731755809	0	0.00833354167187512	0.00563039286066185	0.00905428041106432	0.00957166786312514	0	0	0	0	0.00678154605687004
C10orf111	0.0157114127702363	0	0.00268099389805789	0	0.00354353588184434	0	0	0.0122100122100122	0	0	0	0	0
C10orf112	0	0	0	0.00606130700051989	0.0133439221280102	0	0	0	0	0	0	0	0
C10orf113	0	0.0157385656086901	0.00841233243325217	0	0.0111187876439502	0	0.072482475127589	0.0127707218081942	0.0212845363469904	0.0174599712221406	0.0285303359544765	0	0.081432740274923
C10orf114	0.0178903678259625	0	0.00610562114010263	0	0.00403497516472786	0	0	0.00463445718920171	0	0	0	0	0.0394022676005004
C10orf115	0	0	0	0	0.00581885892176544	0	0	0	0	0	0	0	0
C10orf116	0	0	0	0.0244576515762957	0	0	0	0	0	0	0.0368425900340794	0	0.017526333315807
C10orf118	0	0	0.000930445045822093	0.00418963108203507	0.00553406493671797	0.00249265445889146	0	0.00353126048342956	0	0	0.00473339171183111	0	0.0270205761687526
C10orf12	0.00589177978883861	0.000626981260784077	0.0046917393216013	0.00603602298517552	0.00885883970461085	0.00179559003088415	0.00577500577500577	0.00763125763125763	0.000847917514584181	0.0010433360042735	0.00909256228405164	0.000679628542223962	0.0140575798470535
C10orf120	0.00729458450046685	0	0.00373424150086634	0	0.0279686224959857	0.00166733360010671	0	0.0151171579743008	0	0	0.00422154677473826	0.00252433458540329	0.0200822569243622
C10orf122	0	0	0	0.0402831908315458	0.0295610479982736	0	0.0192706075059016	0	0	0	0	0	0.0288669019319174
C10orf125	0	0	0	0	0.0264261349081152	0	0	0	0	0	0	0	0
C10orf126	0	0	0	0.0108857755570795	0.0223672900749943	0	0	0	0	0	0	0	0
C10orf128	0	0	0	0.0566033063406316	0.00415372521653889	0	0	0	0	0	0.0319748464541228	0	0.0608428252365899
C10orf129	0.00669381006648627	0.00213699100714116	0.00685338646706751	0.0102865329835269	0.00301943007974174	0.010710096106378	0.00984170993559065	0.00693606224032103	0.00578005186693419	0.00711217319564168	0.00774772909823094	0	0.0368566060340945
C10orf131	0	0	0.0110942349600476	0.0249776984834969	0.0219952867242734	0.00495356037151703	0	0	0	0	0	0	0.00596633283613895
C10orf137	0.00625137087148639	0	0.00248904436204728	0	0.00892954247204026	0.00333406446479274	0.00306373491359333	0.00863681461355834	0.00449834094456163	0	0.0180890731600457	0.00144221618069915	0.0149155515530202
C10orf140	0.016178088397075	0	0.00276062738017842	0.00414354053107759	0.0121626314096307	0.00616308129412381	0.00792872080000792	0.00838179056000838	0.00349241273333683	0.00286486982031536	0.0156043973191645	0	0.0296925778947665
C10orf18	0.00504109500649294	0.000643745465617878	0.00206450867016223	0.00619741397408397	0.00568481692274494	0.00184360045951742	0.00296470884706179	0.00417882770823948	0.000435294552941613	0	0.007001759191997	0.000348900214189842	0.0160988491543386
C10orf2	0.007156147130385	0	0.00366337268406158	0.00824776279434203	0.00564896523061901	0.00327138154531886	0	0.0064882400648824	0.00154481906306724	0	0.012424289485945	0	0.0177310204202252
C10orf25	0	0	0.00340028494387829	0.0153108875721525	0.0134827218918955	0.00455466739541345	0	0.00516195638146857	0	0	0.0115320302139192	0	0.0219435392734494
C10orf26	0	0	0.00121934416354819	0.00549049321100515	0.00966982386415832	0.001633306383778	0	0.00555324170484521	0	0	0.0124061782767818	0	0.0118034489677884
C10orf27	0	0.00222293356096173	0.00475267100110262	0.00535011128231467	0.00942258404944972	0.00636618283677107	0	0.0126262626262626	0	0.00369910037878788	0	0	0.0306710833026622
C10orf28	0.00629263258576859	0	0.00107377419280367	0.00483501712804818	0.00709616941678713	0.00143831601960425	0.00231296765314737	0.0130407319110785	0	0	0.0072833875035279	0.00108880156700322	0.0190562314743113
C10orf31	0	0	0	0	0.00896418806866567	0	0	0	0	0	0	0	0
C10orf32	0	0	0.00390873876726197	0	0.0154988298383472	0	0	0	0	0	0	0	0
C10orf35	0.0422362156350791	0	0	0	0.00952591264738103	0.00965399214516094	0.0155246630442453	0.00547059554892453	0	0	0	0	0.0116277840614793
C10orf40	0	0	0	0	0.0299964432788683	0	0	0	0	0	0	0	0
C10orf46	0	0.00211479084718521	0.00113036499485684	0.00508983559831017	0.0119522507582209	0	0	0.00514800514800515	0.00286000286000286	0	0.0191681042744873	0	0.0218842324105482
C10orf47	0	0	0.000959254697470254	0	0.00887509445636243	0.00128491763677948	0	0.00436871996505024	0	0.00298642966360856	0.00650660420326632	0.00194535876306308	0
C10orf53	0.0187711846226456	0.0179780359766183	0.00640622611964818	0	0.00423363367940265	0	0	0.0291757840991977	0	0.0299165754923414	0.0108633238667226	0	0.0103355510472866
C10orf54	0.0157114127702363	0	0.00134049694902895	0	0.010630607645533	0.0035911800617683	0	0.00407000407000408	0	0	0.00454628114202583	0	0.0173016367348351
C10orf55	0	0	0.00550309273811882	0	0	0	0	0.00835421888053467	0	0	0	0	0.0177569429646992
C10orf57	0	0	0.00337286329110508	0.0151874126723771	0.00891599350915672	0.00451793620674076	0.01453065969195	0.00512032770097286	0	0	0	0	0.0435331504941012
C10orf58	0.0106564364876385	0	0	0	0.0144206503713317	0	0	0.0110420979986197	0	0	0	0	0.0293375579416769
C10orf6	0.0104385877008384	0.000666501374325833	0.000356247911496619	0.00641648780706904	0.00659206334407839	0.00334034806426829	0	0.00378572780617073	0	0	0.00966568801575506	0	0.0160931748845315
C10orf61	0.004031217750258	0	0.000687886592264853	0	0.00818277035873266	0	0.00296348980559507	0.00522138680033417	0	0	0.00466592011944756	0	0.0133177072235244
C10orf62	0	0	0.00186712075043317	0.00840731772935164	0	0.00500200080032013	0	0.00566893424036282	0	0	0.0063323201621074	0.00378650187810494	0.0240987083092347
C10orf64	0	0	0	0	0.0068457163785476	0	0	0	0	0	0	0	0.0167124169079522
C10orf67	0.021144331204804	0	0	0	0.00953774143898289	0	0	0.0109547773099175	0	0	0.0122367193355461	0	0.0407477799736303
C10orf68	0.00746582966992794	0.00238345735941361	0.00891777897838319	0.00860468504330678	0.0227317798905269	0.000853237676563193	0	0.0145050405015743	0	0	0.0259239021730264	0	0.0205537011155911
C10orf71	0	0.00141900950264503	0.0045508008641916	0.0085381080243896	0.0150372648787757	0.00101596310609544	0.0049013355253523	0.0213013597911343	0.00479760355656178	0.0047226410009905	0.0128616605984422	0	0.0428288090778086
C10orf76	0.00355214549587951	0	0.00181841325259579	0	0.00721032518566588	0.00162383794097349	0.0052226139182661	0.00276052449965494	0	0	0.00616712920135677	0	0.00977918598055899
C10orf81	0.0134158926728586	0	0.00114464328952872	0	0.00756451659829507	0.00306648975379625	0.00986249407302038	0.0278028404344194	0	0	0.00388204553938037	0	0.0406278855032317
C10orf82	0.0350899578920505	0	0.00399183126166363	0	0.0052761020158307	0.00534704120259817	0	0.0363598801776676	0	0	0.0203073798864633	0	0.0515220974177476
C10orf85	0	0	0	0	0.00428520618269547	0	0	0	0	0	0	0	0
C10orf88	0.0109909434625868	0	0.0037509869784487	0.00422250935285821	0.012394430438738	0.00125610782429564	0	0.0128122998078155	0	0	0.00636071621664599	0	0.0151292339161114
C10orf90	0.0328058460247833	0	0.00373199084849061	0.0084022505826187	0.0468603129508236	0.00249949303045968	0.0133981833614731	0.0387143698273421	0.00157375487103017	0.00968228094481451	0.0400805229919811	0.00756843945609929	0.0582034443192736
C10orf91	0.0167875369325813	0.00535940146204472	0.00286462361710295	0	0	0	0	0.0130463144161774	0.0072479524534319	0	0	0	0.0369733606936202
C10orf92	0.0111789299528249	0	0.000476892871262292	0.00214736507568388	0.00630321091867408	0.000638795997304281	0.00410901209076808	0.0130314383450073	0.00120661466157475	0.00148470163435956	0	0.000967133889048466	0.0123104005958234
C10orf93	0.00870157518337193	0	0.00185604489482212	0.00167148901827484	0.0152097184797247	0.00149169860286376	0.00799604206039583	0.00225412233321635	0	0	0.0100716104250092	0	0.0119778767706334
C10orf95	0	0	0	0	0	0	0	0	0	0	0.0109956567155974	0	0
C10orf96	0	0	0.0113036499485684	0	0.0213433049253945	0.00216302737311141	0	0.0098057240914384	0	0	0.0109532024425642	0	0.010421063052642
C10orf99	0	0	0.00510042741581744	0	0	0.00683200109312017	0	0.00774293457220286	0	0.0158790650406504	0	0	0.0329153089101741
C11orf1	0.0162316582262044	0	0.00276976853044392	0	0.0146434860282839	0	0.0119324622635881	0	0	0	0	0	0.0178745386134721
C11orf10	0	0	0	0	0	0.00700280112044818	0	0.00793650793650794	0	0	0.0177304964539007	0	0.0506072874493927
C11orf16	0.00523713759007876	0	0.00178732926537192	0	0.00590589313640722	0.00239412004117886	0.0077000077000077	0.00949667616334283	0.00226111337222448	0	0.00909256228405164	0	0.0144180306123626
C11orf2	0.00626048631457691	0.00199865290794005	0	0.00240515858413124	0.00494194276241892	0	0.00230115172643908	0.00405441018467838	0.00135147006155946	0.00166294167730949	0.0108692698567974	0.00108323936231865	0.00689413877556648
C11orf20	0	0	0.00416154276713463	0	0.00275020695307322	0.00278718452555151	0	0	0	0	0	0	0
C11orf21	0	0	0.00467301729717353	0.0420835569022294	0.00617644243092421	0.00625948703503748	0	0	0	0	0	0	0.030157042800383
C11orf24	0.00544662309368192	0	0.000929411217993402	0	0.00614212886186352	0.00373482726423903	0.00400400400400401	0.00423280423280423	0.00235155790711346	0	0.00630417651694248	0	0.00899685110211426
C11orf30	0.00926296444503728	0.00118287621082166	0.00316126264623606	0.00142346120285319	0.00543181463974325	0.00211724901600852	0.00136190612381089	0.00815846620835283	0.00239954888480966	0.000984189972285211	0.00428855545370237	0	0.0122406137443732
C11orf31	0	0	0.00340028494387829	0	0.00449424063063184	0	0	0	0	0	0	0	0
C11orf34	0	0	0.00223655105934241	0.0302123931236593	0	0	0	0	0	0	0	0	0.0144334509659587
C11orf35	0.00385981164119191	0.00123224033615516	0.00131727574203789	0.00593146195708587	0.00348215179570216	0	0.00283748315244378	0.00299962504686914	0	0	0.00446752666554979	0	0.00425048083564453
C11orf40	0.0112430293218204	0	0.00767403757976201	0.00863871179529706	0	0.00256983527355896	0.00826514587982476	0.0116499199068006	0.00485413329450025	0	0.0065066042032663	0	0.0247619755104062
C11orf41	0.00458412791550535	0.0024391290943221	0.00521490084909015	0.00821862481273276	0.018610190940559	0.0045404695544053	0	0.0197917903653564	0.000659726345511883	0.00568240856192851	0.00884314037601033	0	0.0370194621408691
C11orf42	0	0.00234273237562434	0.00125220074280548	0.00563844063285858	0.00827532331688199	0.00503195290092084	0.00539461617305929	0.00570287995437696	0.00633653328264107	0	0.00424682549794029	0	0.0121215059759024
C11orf45	0.0167875369325813	0	0	0	0.00757248763791393	0.00767430259775143	0	0	0	0	0.0194306810453706	0	0.00924334017340506
C11orf46	0	0	0.00320486626894276	0.0216464272571812	0.0232977301656892	0.00429290490142417	0	0.0145958766648422	0	0	0	0	0.00517060408167486
C11orf47	0	0	0.000699389712536841	0	0.00462200332414479	0.00281048874399258	0	0.00318522057652493	0.00176956698695829	0	0.011859863848763	0	0.00902694090513135
C11orf48	0.0185680332739156	0	0.0015842236670342	0	0.00209390756654438	0	0	0.0024050024050024	0	0	0	0	0.0153355416513311
C11orf49	0.0147427392009435	0	0.00377354930613862	0	0.0149627800845397	0.00842442240053916	0	0.00381907148824442	0	0	0	0	0.0162349192820107
C11orf51	0	0.00641370994638138	0	0	0	0	0	0	0	0	0.0348796651552145	0	0.0331851065241919
C11orf52	0	0	0.00337286329110508	0.0303748253447542	0.00445799675457836	0	0	0.0102406554019457	0	0	0.0343170899107755	0	0
C11orf53	0.0206833788367668	0.00330157220868577	0	0.00794615684124373	0.0116622699908801	0.00472762944840383	0	0.00535798004152434	0	0	0	0.00357880346285023	0.00569420955830016
C11orf54	0	0	0.00291018423129147	0.013104049900222	0.0673130921491505	0.00389817955015008	0	0.0176717472940137	0.00368161401958619	0	0.0197397177220366	0	0.0140855273218986
C11orf55	0	0	0	0.0463091599518385	0	0	0	0	0	0	0	0	0.0110617021747306
C11orf57	0.00836512079234426	0	0	0.0128548748899302	0.0377332148510388	0.00191202760967869	0.0122989884082035	0	0.00361160770717086	0	0.00968218236390485	0	0.0276353788119551
C11orf58	0.0266410912190963	0	0.00454603313148946	0	0.00300430216069411	0	0	0.00690131124913733	0	0	0.00770891150169596	0.00460965446030165	0.00733438948541923
C11orf61	0.00482476455148989	0	0.000823297338773683	0.00741432744635735	0.00217634487231385	0	0	0.00249968753905762	0	0	0.00558440833193723	0	0.0132827526113892
C11orf63	0.0151074125759965	0.00241151186659099	0.00451137288969531	0.0145099442820305	0.0212956893691493	0.00258984215588511	0.00277649744639936	0.0136973874022368	0.00326128271481829	0.00401290646549906	0.0327862996330136	0.00392100784415176	0.0395116944295293
C11orf65	0.0078056700387161	0.00249195099827556	0	0.011995153957801	0.0105628967688099	0.00178415315170654	0.00573822229873184	0.00606612071580223	0.00674013412866914	0	0	0.00270119879202389	0.0386807292606823
C11orf66	0.0115069501979195	0	0.00392708965349325	0.00442074922857926	0.00908343000698127	0	0.00422958169437043	0.00596169610254117	0.00248404004272549	0.00305653364632238	0.00998901208670463	0	0.00633581063529173
C11orf67	0	0	0	0	0.00449424063063184	0.00455466739541345	0	0	0	0	0	0	0.0548588481836235
C11orf68	0	0	0	0.0137966239661155	0.0121492658806092	0	0	0.00930286644572358	0	0	0.0103914997532019	0	0
C11orf70	0	0	0.00353379513799678	0	0.0140121130596191	0.00473350373946797	0.0152239714863969	0.010729275142794	0.00447053130949752	0.00550084907223328	0	0.00358325028623847	0.0342077092103252
C11orf71	0	0	0.0028259124871421	0	0.00747015672388806	0	0.0121743364986608	0.00429000429000429	0	0	0.00958405213724362	0	0
C11orf72	0	0	0	0	0	0	0	0.00503905265810027	0	0	0	0	0.00535526851316324
C11orf73	0.0247573776985541	0	0	0	0.0027918767553925	0.00282941459412047	0	0.00320666987333653	0	0	0.00716383695107098	0	0.0204473888684415
C11orf74	0.0110404522169228	0	0.00376788331618946	0	0	0.00252353193529664	0.00811622433244054	0.02002002002002	0	0	0.0127787361829915	0.0038206145076374	0.00607895344737449
C11orf75	0	0.0130412102243088	0	0	0	0	0	0	0	0	0	0	0.0449842555105713
C11orf80	0.010845045982995	0	0.000616865852650488	0.00555527779166598	0.00733794156063342	0.001652578435504	0.00265752478141859	0.00374584445380906	0	0.00192047689282203	0.00836837590744577	0	0.0218949916201896
C11orf82	0.0147206029558971	0	0.000837307403597659	0.00188512429567043	0.0060867943676125	0.00112156974902073	0.00180360540720901	0.00826223048445271	0.00317778095555873	0	0.00425957872766383	0	0.008105271263166
C11orf83	0.0260742594910304	0	0	0	0.0117615233525046	0	0	0	0	0.0138519503546099	0.0150897842160857	0	0
C11orf84	0.0128323580741197	0	0.0032845684405526	0.00492994547480305	0.0072354921147607	0.00293311041694165	0.00943351728692043	0.008310479514668	0	0	0.0111395789239167	0	0.0176639746769259
C11orf85	0.0251073590673721	0	0.00428431723106976	0	0.00283134397443002	0	0	0.00650400158697638	0	0	0.0145302163113302	0	0.0345607371777591
C11orf86	0	0	0.0036054745525606	0	0.0142963344198547	0	0	0	0	0	0	0	0.0232677183675368
C11orf87	0	0	0.00422459644542454	0	0.0307106443093176	0	0.00910000910000908	0.0224466891133558	0.00534444978889422	0	0.00716383695107098	0.0128511578893258	0.013631592578961
C11orf88	0	0	0.0177632214099397	0.0199961687340706	0.0234780886628888	0	0.0191314695455702	0.016853913647288	0	0	0.030121888220685	0	0.0788108107798287
C11orf89	0	0	0	0	0.0161230882623917	0	0	0	0	0	0	0	0
C11orf9	0.00464503055671734	0.00222438082997732	0.00475576528768049	0.00713812605326054	0.0272385208102032	0.00159258190516023	0.0136589006640769	0.0144394092734528	0	0.00123383624162804	0.0067204697416336	0.00160744059978005	0.00895155686233787
C11orf92	0	0	0	0	0.00442233278054174	0	0.0144144144144144	0	0	0	0	0	0
C11orf93	0	0	0	0	0.0106991922109881	0.00722869793078521	0	0	0	0	0	0	0.0261198902964607
C11orf94	0	0	0	0	0.01116750702157	0.00565882918824096	0.0182000182000182	0	0.0106888995777885	0	0.014327673902142	0	0.013631592578961
C11orf96	0	0	0	0	0.0012678706366232	0	0	0	0	0	0	0	0
C12orf10	0	0	0	0.00499532936704181	0.00293258141945738	0.00445801662840202	0	0.0016841396151741	0.00561379871724699	0.00345380194518125	0.00376243956581447	0	0.0143185959184842
C12orf11	0.0138669329117786	0.00110675051408561	0.0017746890301147	0.00532740925424261	0.00938260137314371	0.00316958466554939	0.00254851740000255	0.00538829393143395	0.00149674831428721	0.00184170202734559	0.00802511862128461	0.00119968376335998	0.0248145115263406
C12orf12	0.00602206484559426	0.00576761140141422	0.00411041816311578	0	0.0135821031343419	0.00275294392941452	0.00442703145405848	0.0234000234000234	0	0.00319922194922195	0.0139404394723544	0	0.019894756736862
C12orf23	0	0	0	0	0	0	0	0	0.00904445348889794	0	0.0121234163787355	0	0.0115344244898901
C12orf24	0.00894518391298125	0	0	0	0.00806995032945572	0.00204461346582429	0	0	0	0.00475212895377129	0	0	0.00492528345006255
C12orf26	0.00811582911310219	0.00129548445936842	0.00138488426522195	0	0.00823696089090969	0.00185504665442336	0	0.00525596552086618	0	0.00215576710816777	0.00704523037903339	0	0.01117158663342
C12orf28	0	0	0	0	0.00400573621425882	0	0	0	0	0	0	0	0
C12orf29	0	0	0	0	0.00847839873570116	0.00171847880256397	0	0	0.00324601551595416	0	0.0087020841491537	0	0.016558621660333
C12orf32	0.0102551480843383	0	0.00174993743973652	0.00787966180491531	0.00231293555467663	0.00234403384784876	0	0.0106262867769144	0	0.00544804741980473	0	0	0.00564655926910935
C12orf34	0.00541055274206813	0	0	0	0.00610145251178496	0.00123669776961557	0	0	0.00700795402782158	0	0.0156560675089631	0.00187235412957065	0.017874538613472
C12orf35	0.00841297617445147	0.000895277589769484	0.00167485431160138	0.00430947178804294	0.00695733131950216	0.000640988660910588	0.0041231162512627	0.00726453815698667	0.00121075635949778	0.00148979786422578	0.00162292873719915	0	0.0131246969739081
C12orf36	0.0352659049231203	0.00562929937739948	0.00902665571432439	0.0135484832473005	0.00795383593622614	0	0	0.00456777435194701	0	0	0	0	0.0485441606229186
C12orf39	0	0	0.00357465853074385	0.0160960612938014	0.0188988580365031	0.00478824008235773	0	0.00542667209333876	0.00904445348889794	0	0.0121234163787355	0	0.0346032734696702
C12orf4	0.00886430521575719	0	0.00226890622837449	0.00340549578910446	0.00999623142075439	0	0.00651646221266475	0.00229627716065329	0	0	0.00256499044541059	0	0.04636713497473
C12orf40	0.00420921717540201	0.0080627258571081	0.00574608317043588	0.0097026023026216	0.0199361927909588	0.00192421356589806	0.00618868687410459	0.0250789168088714	0.00545193843671117	0	0.00974388997199447	0	0.0463525130246699
C12orf41	0	0	0	0.015279831005069	0.017940498095504	0.0113635717978875	0	0.00515148588170899	0.0107322622535604	0	0.00575431933595153	0	0.0328485435776991
C12orf42	0.00798922595813647	0	0.0109062457245326	0.0368316857731037	0.0396413997790121	0.00365221758086239	0.0176194821130794	0.0227654895873755	0	0	0.0138706561315731	0	0.0615849644708171
C12orf43	0.027957951241333	0	0	0.0286424208574108	0.0105093459613634	0.00213012961838728	0	0.00724244070251674	0	0	0	0	0.020525135594177
C12orf44	0	0	0.00190974907806863	0.00859926562271582	0.00757248763791393	0	0	0.00579836196274552	0.00483196830228794	0	0	0.00387295169267354	0.00616222678227004
C12orf45	0.0263546278726544	0	0.00224857552740339	0.0202498835631695	0.0237759826910846	0.00602391494232101	0	0.0136542072025943	0	0	0.00762601998017234	0	0
C12orf48	0.0147353530590593	0	0.00335258555588802	0.00754805279108124	0.00997018913448788	0	0	0.010179088335401	0	0	0.00568512912349522	0.00169975234608318	0.0189312498140681
C12orf49	0.0127022417799927	0	0	0.00975991458801701	0.0143242527535573	0	0	0.00658097097934861	0	0	0.0294043384183662	0	0.0559515751280652
C12orf5	0	0	0.00462990828151694	0.00694922203459322	0.00203982139323881	0.00206724756323193	0	0.0117144028583143	0	0	0.0261704744707021	0	0.0298788412985344
C12orf50	0.00590597684857075	0.00377095235401701	0.0020155905932387	0.00453792571415606	0.0146523074054094	0.0053997502615504	0.00434169108867904	0.0152992924077261	0.00254988206795436	0	0.0273434162180637	0	0.0390224867079654
C12orf51	0.0107023599395659	0.00075927018872246	0.00547874887746909	0.00548218814230115	0.0185057943012504	0.00190264176703393	0.0034967470313056	0.0095494496307322	0.00179693944664316	0.00315868262105242	0.014451981081513	0	0.0229164342385666
C12orf52	0.00907770515613654	0	0	0.00697495989398062	0.0122842577237271	0	0.00667334000667335	0	0	0	0.0052534804307854	0	0.00499825061228571
C12orf53	0.0173214161989884	0	0.00147786236076689	0	0.0156266175990874	0	0	0.0022435358124404	0	0	0.0100243089492018	0	0.0143059469821604
C12orf54	0.0191482843137255	0	0.00326746131325806	0	0.0172747374239912	0	0	0	0	0	0	0	0.0316295546558705
C12orf56	0.0105873883030534	0.00169000564461885	0.00270994631596348	0.00406747121247249	0.00716360601599633	0.00120998723463467	0.00389158056544665	0.00274263773183859	0	0	0.003063584700458	0	0.0233179726188706
C12orf57	0	0	0.00329318935509473	0	0.0043526897446277	0.013233639912658	0	0.00499937507811524	0	0	0.0223376333277489	0	0.0106262020891113
C12orf59	0	0	0.00255021370790872	0.0114831656791144	0.0235947633108172	0	0.01098659635245	0.0193573364305071	0.00645244547683571	0	0.0345960906417574	0	0.016457654455087
C12orf60	0.00996333492746691	0	0	0.00765544378607627	0.00449424063063184	0.00227733369770672	0	0.00258097819073429	0.00430163031789048	0	0.0115320302139192	0	0.0274294240918117
C12orf61	0	0	0	0.0142669634195058	0	0	0	0.00962000962000964	0	0	0	0	0
C12orf62	0	0	0.00721094910512122	0	0	0	0	0	0	0	0	0	0
C12orf63	0.0122753608956103	0.00326574546518584	0	0.0110039016691347	0	0.00046763279602325	0	0.00529983835493017	0.000883306392488362	0.00217376182526433	0.0165760901739305	0	0.0259091287999117
C12orf64	0	0.00103914025691704	0.00166627509202004	0	0.00146823797494746	0.000743989494868333	0.00239283107809004	0.00084318809418411	0	0.00172919433377601	0	0	0.00537660424429139
C12orf65	0	0.00468546475124869	0	0	0.0033101293267528	0	0	0.0076038399391693	0	0	0.0084936509958806	0	0.0242430119518049
C12orf66	0.0109909434625868	0	0.00187549348922435	0.00422250935285821	0.00867610130711663	0	0	0.0113887109402804	0	0	0.012721432433292	0.00190174085357736	0.00907754034966685
C12orf67	0	0	0.00250440148561097	0	0.066202586535056	0	0	0.0228115198175079	0	0	0	0	0.00808100398393498
C12orf68	0	0	0.00214479511844631	0	0.0141741435273774	0	0.00924000924000924	0.00325600325600326	0	0	0.00727404982724132	0	0.0276826187757362
C12orf69	0	0.00346226820114394	0	0	0.00733794156063343	0	0.00797257434425578	0.0084281500210704	0	0	0.0125525638611687	0	0.0179140840528824
C12orf70	0	0	0.0024315991168432	0.0218981298997066	0.0128556185480864	0	0.0104755918709407	0	0	0	0	0	0.0470765464645513
C12orf71	0.00907770515613654	0.00289804671651308	0.00464705608996701	0.00697495989398062	0.00409475257457569	0	0	0.0164609053497943	0	0	0.0052534804307854	0	0.0149947518368571
C12orf73	0	0	0	0	0.0076776610773294	0	0	0	0	0	0	0	0.0187434397960714
C12orf74	0.0256647161482394	0	0	0	0.00868259053771284	0.00586622083388329	0.00943351728692043	0.0099725754176016	0	0	0	0	0.0141311797415407
C12orf75	0	0	0.0065349226265161	0	0	0	0	0	0	0	0	0	0
C12orf76	0	0	0	0	0.00406464409976262	0	0	0	0	0	0	0	0.0297689926172898
C12orf77	0.0335750738651625	0.00535940146204472	0.00286462361710295	0.0257977968681475	0.00757248763791393	0.00383715129887571	0	0.0130463144161774	0	0	0	0	0.0369733606936202
C13orf15	0	0	0	0.013646660662136	0.00801147242851765	0.00405959485243373	0	0.00920174833218312	0	0	0	0	0
C13orf16	0	0.00514784614117453	0.00275154636905941	0	0	0	0	0.00835421888053467	0	0.00856633771929824	0.0186636804777902	0	0.0177569429646992
C13orf23	0	0.000828013347575162	0.00177030708189219	0.00199284568399446	0.0052646818815973	0.00237131889792954	0.00381333714667048	0.00806248425296043	0.00223957895915568	0	0.00450298322638748	0.000897541185921168	0.014280716035102
C13orf26	0.0169033130493576	0.00269818142571906	0.00288437964204848	0	0.0019061779226473	0.00386361441128175	0.00621310966138551	0.0175150519978106	0.00364896916621054	0.00448994252873562	0	0	0.0279212620410442
C13orf27	0.0131068470168816	0	0.00223655105934241	0.0100707977078864	0.00591220959965473	0.0029958507467158	0	0	0	0	0.0075852391246634	0	0.0360836274148968
C13orf30	0	0	0.00298739320069307	0	0.0118455342335939	0	0	0.0136054421768707	0	0	0	0	0.0192789666473877
C13orf31	0	0	0.00194076588444098	0.00436946443474423	0.00384773733805835	0.00259964774773018	0.00418051462134989	0.00294626744742754	0	0	0.00987313027595399	0	0.018786928055459
C13orf33	0	0	0.00137577318452971	0.0123897313906234	0.00727357365220683	0.00184284240011795	0	0.00626566416040103	0.00348092453355613	0	0.00466592011944757	0	0.0355138859293985
C13orf34	0.0175070028011204	0	0.00298739320069307	0.00336292709174065	0.00888415067519545	0.00300120048019208	0.00321750321750322	0.00226757369614512	0	0	0.0101317122593718	0	0.0120493541546173
C13orf35	0	0	0.00685631226388575	0	0.00453107866858784	0	0	0	0	0	0	0	0.0331851065241919
C13orf36	0.0226942628903413	0	0.00387254674163917	0	0.0102368814364392	0	0	0.0117577895355673	0	0	0.0131337010769635	0	0
C13orf40	0	0	0.00238699171355827	0.00383864486623475	0.0110423107545121	0.00045676648156205	0.00146905976502389	0	0	0	0	0	0.0242067742657783
C14orf1	0	0	0	0	0.0156820311366728	0.00397322049387131	0.0127787361829915	0	0	0	0	0	0.0382844727749543
C14orf101	0.0103855101362579	0	0.000590727469063602	0.00265994233245023	0.00468467455565862	0.00237383088828752	0.00763475339746526	0.00627746390458255	0.00149463426299584	0.00183910075329567	0.0100172296349721	0	0.0209672377379781
C14orf102	0.00420769166035513	0	0.00359000041285005	0.00484954293057879	0.0094899845076003	0.000961758093795459	0.00309322197734215	0.00381497377205532	0.0018166541771692	0.00111766809728183	0.0109579033878185	0	0.0127423213034236
C14orf104	0.00744978842600868	0	0.00127123114923109	0.0171723936599523	0.0050406528653591	0.0017028087830877	0	0.00192984995416606	0	0	0.00431136691888162	0.00257804383190122	0.0246114467838991
C14orf105	0.0082524592328514	0	0.00140819881514152	0	0.0111675070215701	0.00188627639608032	0.00606667273333941	0.0021377799155577	0	0	0.019103565202856	0	0.004543864192987
C14orf109	0	0.00514386482165312	0	0	0	0	0	0	0	0	0	0.0111515848041946	0.0354864196603115
C14orf118	0.0101989231039788	0.00325599423037822	0.00174034321473164	0.0156729213801256	0.0115012731520823	0	0	0.00660501686733867	0.00440334457822579	0.00541817789898875	0.0295117774923643	0	0.0870418214703942
C14orf119	0	0	0.00296620601487256	0	0	0	0	0	0	0	0	0	0.0191422363874772
C14orf126	0	0	0.00247476359820728	0	0.0392514743835065	0.00331493544163227	0	0.0187846341692495	0	0	0	0	0.0159707416013862
C14orf129	0.0175070028011204	0	0.00597478640138615	0	0	0	0	0.00453514739229025	0	0.00930059523809523	0	0	0
C14orf132	0	0	0	0	0.00317696320441217	0	0	0	0	0	0	0	0
C14orf135	0.0138493029645818	0.00147379123879744	0.0015754957784886	0.00886772694530661	0.00937067265265236	0.00105518498777766	0.00339370306879842	0.00777319607662877	0	0.00858368256658976	0.0160298315164521	0.00319508940319444	0.0368567145022339
C14orf142	0	0	0	0	0	0	0	0	0	0	0.0280879151744962	0	0.0267233201052899
C14orf147	0	0	0.00580882011245876	0	0.0153553221546588	0	0	0.017636684303351	0	0	0	0.0117802280652153	0
C14orf148	0	0	0	0.00750294490587554	0.00660707088726353	0	0	0.00252956428255232	0.00421594047092054	0	0.0169534627447656	0	0.0107532084885828
C14orf149	0.00690417011875173	0	0.00117812689604797	0	0.00311431885953643	0.00157809602714325	0	0.0035770176615247	0.00298084805127059	0.00366784037558686	0.0119868145040456	0	0.00760297276235008
C14orf153	0.0126339195472003	0	0	0	0.00854832367372756	0.00577550607872014	0.00928763815361751	0	0	0.00671176975945016	0	0	0
C14orf159	0	0	0.00141388503441573	0.00954971502058759	0.00560630036034496	0.00189389306290645	0	0.00214641213796064	0	0.00220091088365105	0.011987940132227	0	0.0136866361023806
C14orf164	0	0	0	0.00625660854277328	0.00550955080632274	0	0	0	0	0	0	0	0
C14orf166	0	0	0	0.0153733809908143	0.0067688767049108	0	0	0.00259151279559442	0	0	0.0115790997249963	0	0.0440662094797432
C14orf166B	0	0	0.0038712121038965	0.00435784752373659	0.00639584586817062	0	0.00416940006325069	0.0117537373211638	0	0.00602608602891701	0.00328229366681437	0	0.037473960082658
C14orf173	0	0	0.000818463890600842	0.00368539955259249	0.0118996234310076	0	0.00352603092329119	0.00372751840462212	0	0	0.00555162315582018	0	0.0105638173410343
C14orf176	0	0	0	0	0.0101429650929856	0	0	0	0	0	0	0	0.0123809877552031
C14orf177	0.0194522253345783	0	0.00331932577854787	0	0.0131617047039933	0.0088924458672358	0	0.0554295792391031	0	0	0.0112574580659687	0	0.021421074052653
C14orf178	0	0	0.00340028494387829	0	0.00449424063063184	0	0	0	0.00860326063578095	0.0105860433604336	0	0	0.0109717696367247
C14orf180	0	0	0	0	0.0206009291019025	0	0	0.00394360642807848	0	0.00808747412008281	0	0	0
C14orf181	0.029353058588705	0	0	0	0.016550646633764	0	0	0.00380191996958465	0.00633653328264108	0	0	0	0
C14orf182	0	0.0144902335825654	0.00387254674163917	0	0.0102368814364392	0.00518726008922087	0	0.00587889476778366	0	0	0.0131337010769635	0	0.0124956265307143
C14orf183	0.00754147812971346	0	0	0.0115891641315371	0.00680358889314116	0	0	0.00781440781440785	0	0	0.00436442989634481	0.00260977360214003	0.0124571784490813
C14orf2	0.0717996919140493	0	0	0	0.0161936286903992	0.0164113581517827	0	0	0	0	0	0	0.0593001504067451
C14orf20	0	0.00237833621112014	0.00127123114923109	0.00572413121998407	0.00672087048714549	0.0017028087830877	0	0.00385969990833211	0	0	0.0129341007566448	0	0.00820381559463304
C14orf21	0.00384769292332318	0	0.00131313986843652	0	0.00781024235182018	0	0	0	0.00166122615102207	0.00204408686551544	0.00222674994711469	0	0.0042371355268984
C14orf23	0	0	0	0.0112097569724688	0.0197425570559898	0	0.0107250107250107	0	0	0	0	0	0
C14orf28	0	0	0.00941365060025472	0.0121108628384229	0.0142197195515812	0	0.00579357492540773	0.0102077272495279	0.00340257574984264	0	0.00456089940936353	0	0.0173572690072944
C14orf37	0.0094876660341556	0.00100964208188197	0.00269829063288407	0.00971994411032136	0.0106991922109881	0.00216860937923556	0.002324905550712	0.0122887864823349	0	0	0.00732097918096545	0	0.0226372382569326
C14orf38	0	0	0.00201802194497964	0.00908679937937159	0.000666817367391696	0	0	0	0	0	0	0	0.0211626775019575
C14orf39	0.00833666800053354	0	0.00355642047701556	0.0128111508256787	0.0263234094079865	0.00381104822881533	0.00612857755714898	0.00539898499082172	0.00179966166360724	0	0.00964924977083031	0	0.0344267261560494
C14orf43	0.0140591609492745	0	0.00159936920878406	0	0.0200822951315232	0.00160676125134566	0.00172256386405526	0.00242799477981122	0.00303499347476403	0	0.00949242639979388	0	0.00774107647409449
C14orf45	0.010944097549716	0	0.000933749853677153	0.0084090241059965	0.00740496152617603	0.00125075400568183	0	0.00567008482575764	0	0	0	0	0.0361553991925841
C14orf48	0	0	0	0	0.00392050778416821	0	0.0127787361829915	0	0	0.00923463356973996	0	0	0.0191422363874772
C14orf49	0	0.00160342748659535	0.00257111709895716	0.00964774165663302	0.00906215733717569	0.00172200027552005	0.00553832521045636	0.0104085349986989	0	0.00400230532786886	0.00581327752586909	0.000869033217925723	0.00829627663104799
C14orf50	0.017382839660687	0	0.00296620601487256	0	0.0143751952086168	0.00132440683129044	0	0.00450298322638748	0	0	0.00670657076270476	0	0.00957111819373857
C14orf79	0	0	0.00384878878616898	0.00577680727415571	0.0050870392414207	0	0	0	0.00324601551595416	0	0	0.00260176816164265	0.0248379324904994
C14orf80	0	0	0.00634642383305132	0	0.0265627131298773	0.00141683467645431	0	0	0	0	0.00358730481910773	0	0
C14orf93	0.00909454690967296	0	0.00232783885768291	0.00349395022518509	0.00717911165672359	0.00311813036903073	0.00334286048571763	0.00353388108490149	0.00196326726938972	0	0.00789484072158844	0	0.0150225714135488
C15orf17	0	0	0.00420336731755809	0	0.00277784722395837	0	0	0	0.00531759325729175	0	0	0	0
C15orf2	0.00423678546613113	0.00676294393654735	0.00216889394000188	0.011393841140556	0.0181556445182137	0.000484204053272129	0.0109011344966401	0.0406085799344226	0.00274382296854207	0.00112539613944108	0.0232933056265593	0	0.026827256959632
C15orf23	0.0161116213124526	0	0.00274928544353019	0	0.0199858917773044	0.00368265629998918	0	0.0187815471299448	0	0	0.0419587755030682	0	0.0133067641608921
C15orf24	0.0100863390623739	0	0.00172113188517296	0	0.0113743127071546	0	0.00741482222963703	0.00783852635704486	0	0	0	0	0.0222144471657142
C15orf26	0.00811582911310221	0.00259096891873685	0.00138488426522196	0	0.00732174301414196	0.00742018661769345	0.00596623113179405	0.00840954483338591	0	0.00431153421633555	0.0187872810107557	0	0.0312804425735761
C15orf27	0.00921421200058971	0	0.000786156105445546	0	0.00311724585094577	0.00421221120026958	0	0.00954767872061105	0	0	0.010664960273023	0	0.00761011841344251
C15orf29	0	0	0	0	0.012687020272046	0.00183680029388805	0	0.00416341399947958	0.00346951166623298	0	0.00930124404139055	0	0.0176987234795691
C15orf32	0.0136926278891445	0.00437135538244988	0.00233650864858676	0	0.0123528848618484	0	0	0.0035470426531879	0.0118234755106263	0	0.015848488450414	0	0
C15orf33	0.00481528564274433	0	0.0024650395762104	0.00369988049386005	0.0152044840195443	0.00110063671834156	0.00707977132338626	0.00997910624629682	0	0.00255812049770793	0.0111468739985231	0	0.0265133136604546
C15orf37	0.0187097739859302	0	0	0	0	0.00427651976821262	0	0.0048467224039743	0	0	0	0	0
C15orf38	0	0	0.00368489029160379	0	0.00974082110251482	0	0	0.00559401440458709	0.00466167867048924	0	0.00624863311150685	0	0.0178351673830459
C15orf39	0.00733008854746965	0.00156008144359292	0.00375241672191671	0.00187738614398469	0.0176343534320552	0.00111696587390014	0.00359240375659774	0.00506357862834729	0	0	0.00565612506357942	0.00169108064878011	0.0107626671250297
C15orf40	0	0	0.00587511920066065	0	0.00776529022044202	0	0	0.00891899048176484	0	0	0.0199254042677725	0	0
C15orf41	0	0	0	0.0133563061799628	0.00588076167625229	0.00397322049387129	0.00638936809149573	0.00900596645277493	0	0	0	0	0.0143566772906078
C15orf42	0.00897795015442073	0.000409457149899805	0.00175085315791535	0.00591283884262092	0.00781024235182017	0.000586315112125435	0.000942858085715227	0.00398694276245296	0.00332245230204413	0	0.00890699978845875	0.000443839047982995	0.0169485421075936
C15orf43	0.0110904090142844	0.00708120012179662	0	0.00852144421436542	0.00750395833802328	0	0.00815294932941989	0.00287294404941463	0	0	0.00641827925933055	0.00383790235608824	0.00610646002405943
C15orf44	0.00944501114511315	0	0.00241754363061867	0.00362859185235985	0.00106510905119021	0.00107942984515579	0.00347167977225781	0.00367006147352968	0	0.00250883108542068	0.00273302450156466	0.00163425129228421	0.00780073794981005
C15orf48	0	0.00931515016022059	0.00497898866782179	0	0.0658085235199663	0	0	0.0151171579743008	0.0125976316452507	0	0	0	0
C15orf52	0.0308690720613362	0.00328497167475878	0.0114129066090427	0.0158124060276524	0.0313298044801621	0.00117596464995566	0	0.015993119239397	0	0.00273319908876414	0.0119097696463595	0	0.0368262614065063
C15orf53	0	0	0	0	0.00921319329279527	0.00311235605353252	0	0.00705467372134038	0	0	0.0236406619385343	0	0.0299895036737142
C15orf54	0.0266410912190963	0.00425256855140505	0	0	0	0	0	0.00345065562456867	0	0	0.00770891150169596	0	0.0220031684562577
C15orf55	0.0129795960749701	0.00207186040633326	0.00147655798092508	0.0016621704954764	0.00975801584409032	0.00148338240856802	0.00159029285242877	0.00840583364855209	0	0.00114923506913798	0.0112673940395485	0.000748611139184028	0.023822200623427
C15orf56	0.0151295085935609	0	0.00258169782775945	0.0116249331566343	0	0.00345817339281392	0	0	0	0.00803755144032922	0	0	0
C15orf57	0	0	0	0	0.0116202437927148	0	0	0.01001001001001	0	0	0	0	0.0425526741316215
C15orf58	0.0063496901351214	0	0.00433404194919202	0	0.00716051292186162	0	0	0	0	0	0.0220482857457833	0	0.0104885569843301
C15orf59	0.0166733360010671	0	0	0	0.016922191762277	0.00190552411440766	0	0.0151171579743008	0	0	0.0192984995416606	0	0.0229511507706996
C15orf60	0.00917970184328412	0.00293060903917052	0.00156642340111247	0	0.0124222830914094	0.00419643512835845	0	0.011889899530349	0	0	0.00531250830079421	0	0.0151632321945746
C15orf61	0	0	0	0	0.00349868099726403	0	0	0	0	0	0	0	0
C15orf62	0	0	0.00237633550055131	0.0107002225646293	0	0	0	0	0	0	0	0	0.00766777082566555
C15orf63	0	0	0	0	0.0042522430582132	0	0	0	0	0.0100160256410256	0	0.00652443400535003	0.0103809820409011
C16orf11	0.00856986151103799	0.00136795911443799	0	0	0.00483209438433319	0	0	0.00333000333000333	0	0.00227636946386946	0.00495957942766454	0.00148282591030683	0.00943725640081916
C16orf13	0	0	0	0.0331084324812642	0.00971839560395317	0	0.0316767164820744	0	0	0	0	0	0
C16orf3	0	0	0.00354436481438162	0.0319193079894028	0.0140540236669759	0.0284859706594502	0	0.0107613666935701	0	0.033103813559322	0.0240413511239332	0	0
C16orf42	0	0	0.00133621421117262	0.00601673856669254	0.00529832202141582	0	0.00575655527732205	0	0	0	0.0090635125642943	0	0.0129347699551164
C16orf45	0	0.0157157531025721	0.00840013904855169	0.0189121774624172	0.0388593497113349	0	0	0	0.00531342128706006	0	0	0	0.0338811276401603
C16orf46	0.0249781441238916	0.00797424319448183	0	0	0.0126754761225719	0.00570929008546094	0.00918115567797097	0.0194115862905672	0	0.00663481953290871	0.0289108731987171	0.00432191806723824	0.0446977315901218
C16orf47	0	0	0.00624231415070194	0	0.024751862577659	0	0	0	0	0	0	0	0.0604266118798719
C16orf48	0	0.00225496430391507	0	0.00542720222298203	0.014337534230863	0.00161447864448373	0	0.00365948492749645	0	0	0.0163508901015799	0.00244431245157206	0.00777825743698639
C16orf5	0.0117271789098415	0	0.00400224926408642	0	0.0052898717470595	0	0	0.00303789777473989	0.00506316295789981	0	0	0	0
C16orf52	0	0	0.0174264603373762	0	0	0	0	0	0	0	0	0	0
C16orf53	0	0	0.00328027488703553	0	0	0.0043939144285165	0	0.00248988484282602	0	0	0.00556250869141983	0	0.00529226535418486
C16orf54	0.0108932461873638	0.00347765605981568	0.0018588224359868	0	0.00737055463423622	0	0.016016016016016	0.00282186948853615	0	0.00578703703703703	0.00630417651694247	0	0.00599790073474283
C16orf55	0	0	0	0	0.00394851141119798	0.0120048019207683	0	0	0	0	0	0	0.00963948332369385
C16orf57	0	0	0	0	0.0103908195031526	0	0	0.00716075904045829	0	0	0.021329920546046	0	0.0202936491025134
C16orf58	0	0.00399284382565347	0.00106709627962885	0.00480494765459994	0.00987285264353123	0	0	0.00485986134208109	0.00539984593564565	0.00664434167862648	0.0144761827210926	0	0.0137728863945618
C16orf59	0	0	0.00192735045206005	0	0.00254742671690192	0	0.00415161705484286	0	0	0	0	0	0.00621902149915733
C16orf61	0	0	0	0	0.0138197899391929	0	0	0	0	0	0.0177304964539007	0	0
C16orf62	0.0182416402882947	0	0.0106722914323345	0.00600693239517695	0.0129303453547922	0.00357387238301285	0.00574717315646659	0.0114761013187857	0.00112510797242997	0.00276882040090188	0.0256380986909042	0	0.0258273773428256
C16orf7	0.0116344005956813	0	0.000661764316609226	0.0029798088154664	0.0104960429917921	0	0	0.00401848503114326	0	0.00206025843881857	0.0134661998384056	0	0.0064059857530877
C16orf70	0	0.00184981705309345	0.00593241202974511	0	0.0117615233525046	0.00264881366258087	0.00425957872766383	0.00300198881759165	0.00250165734799304	0.00307821118991332	0.0100598561440571	0.00200514520258984	0.0255229818499695
C16orf71	0.00470437695231643	0.00150186682045783	0.000802754410934799	0.0036146625170341	0.00636612204492572	0	0.00345835278656776	0.00487463059440027	0	0	0.0190577313132138	0	0.0181318496299807
C16orf72	0.00888036373969875	0	0	0.00682333033106797	0.010014340535647	0.00202979742621686	0	0.00460087416609154	0	0	0.00513927433446396	0.00307310297353443	0.0195583719611179
C16orf73	0	0	0.00226302359470832	0	0.0134599239177801	0.00303131059660929	0	0.00687097068564773	0.00572580890470644	0	0	0	0.025557507358052
C16orf74	0	0	0.00326746131325806	0.0147128060263654	0.00863736871199559	0	0	0	0	0	0	0	0.0105431848852902
C16orf78	0.0184284240011794	0	0.00471693663267327	0	0.0103908195031526	0.00421221120026958	0.0067736909842173	0.0119345984007638	0	0	0.0266624006825574	0	0.0202936491025134
C16orf79	0	0	0.00182635392182109	0.00822375184006446	0.012069685536413	0	0	0.00554515838358632	0.00462096531965527	0.00568595342066957	0.0123881197931184	0	0.0117862678193636
C16orf80	0	0	0.00215585076338675	0.00970741840914825	0.0113977648983034	0	0	0.00327278677794141	0	0	0.0219346347883307	0	0.00695632817173781
C16orf85	0	0.00528697711796303	0	0	0.00373507836194403	0	0	0.00429000429000429	0	0	0	0	0.00911843017106174
C16orf86	0.0154149710198545	0	0.00263040910752849	0	0.00695335342852474	0.00352342194739531	0	0.0079864230807627	0	0	0.00892100450510728	0.00533444289745601	0.00848759537935308
C16orf87	0.0158127767235926	0	0.00269829063288406	0	0.00713279480732537	0.0036143489653926	0.01162452775356	0	0.00682710360129714	0	0	0	0.00870663009882024
C16orf88	0.0106796531248665	0.00170473336265475	0.000911187468620981	0.00410291758469447	0.0192694238803561	0.00122053178569903	0.00392549412157255	0.00691634678562783	0	0.00283678286129266	0.0061805652126887	0	0.00588029483798317
C16orf89	0.0116670977560414	0	0.003981744779979	0	0.0171040040071983	0.00266676520138089	0.0171537869710446	0.00906700168469503	0	0.00929721852434548	0.0135040450623117	0	0.0289079507153738
C16orf90	0.0132023658639628	0	0	0.020288381440666	0.0059552960447726	0	0.00970552301350778	0.0102601243285654	0	0	0.0152810362340336	0	0.0218079565688131
C16orf91	0.0087419987705989	0	0.0134256041345208	0.0201510480135839	0.0157732913141154	0.00199817114756546	0	0.0135875638034451	0	0	0.0151775978655504	0.0060504418972084	0.0144402246898962
C16orf92	0	0.00588325273277089	0.00314462442178218	0	0.00831265560252206	0	0	0.00954767872061105	0	0	0.021329920546046	0	0.03044047365377
C16orf93	0	0	0.00800449852817285	0	0.00352658116470633	0.00357399738204692	0.0114947483368536	0.0243031821979191	0	0	0.0180981144027057	0	0.0172188537839508
C16orf95	0	0	0	0.00784682988072819	0	0	0	0	0	0	0	0	0
C16orf96	0	0	0.00183115169919891	0.00329814215652323	0.00580866827566778	0.000490564001432447	0.0110443192754927	0	0	0	0	0	0.0118172299940205
C17orf101	0.0150197647843529	0	0.00256297115517189	0	0.00508131345938308	0	0.0110415568144432	0.0175087543771886	0	0.0079792500416875	0.00869228940711489	0	0.0661599355683239
C17orf102	0	0	0.00746848300173267	0.0112097569724688	0.0164521308799915	0	0	0.0151171579743008	0.00629881582262533	0	0.016886187098953	0	0.0160658055394897
C17orf104	0.00257185770425694	0	0.00263316924300334	0.00197611665411833	0.0075407038492973	0.00176355956863333	0	0.00133246722963407	0	0	0.00446518273760354	0	0.0254895046964412
C17orf105	0	0	0	0	0	0	0	0	0	0	0	0	0.0081789555473766
C17orf107	0	0	0	0.0197197818992122	0.0231535747672342	0	0	0	0	0	0	0	0.0282623594830815
C17orf108	0	0	0	0	0.00699736199452806	0	0	0	0	0	0	0	0
C17orf109	0	0	0	0	0	0	0.0231000231000231	0	0	0	0	0	0
C17orf28	0.00310643902681478	0	0.00106016488744494	0	0.00560498451272716	0.000710043206129092	0.00456730494753308	0.00160943126722594	0.00134119272268829	0.00165029573299535	0.00719107587483932	0.00215000360125603	0.0239459915265398
C17orf37	0.0422582826233941	0	0	0.0162348204428859	0.00476544480661824	0.00965903602820437	0.0155327741534638	0.00547345374931581	0	0	0.024455857177794	0	0
C17orf39	0	0.00519915357779751	0.00138948520962468	0	0.00734606774176365	0.00186120960011911	0	0.00421874176026998	0.00351561813355832	0	0	0	0.0134504418470146
C17orf42	0.0135788387377111	0	0.00231709167920792	0.0104334580131566	0.0091876719817349	0	0	0.00351756584443565	0	0	0.0117875876701833	0	0.0373830378204194
C17orf46	0	0.00406479279718716	0.00108632480025203	0	0.00574328932537888	0.00145512750554767	0	0.00329828901257473	0.00274857417714561	0	0.0147370360136318	0.00220305563817014	0.0035052666631614
C17orf47	0.00429243501253391	0.00548141935872875	0.00146492135935913	0.00659628431304646	0.00968111379277964	0.00490564001432447	0.0063110395859958	0.00444778027965419	0	0.00228035610040864	0.00993653041199339	0	0.0236344599880409
C17orf48	0.0214371462870863	0.00228126126372749	0.00121934416354819	0	0.00483491193207916	0.003266612767556	0	0.00370216113656347	0	0	0	0	0.0039344829892628
C17orf49	0	0	0.00439301554458566	0	0.00870953579361884	0.00588442586392398	0.0473139647166861	0.00666901597911385	0.00555751331592822	0	0	0	0.0212625509455553
C17orf51	0	0	0.00376788331618946	0	0.0149403134477761	0	0	0	0	0	0	0	0.012157906894749
C17orf53	0.00378237714839022	0.00241503893042756	0.000645424456939862	0.00290623328915859	0.0093838079834026	0.00432271674101739	0	0.00293944738389183	0.00163302632438435	0.0020093878600823	0.00656685053848174	0	0.0166608353742857
C17orf55	0	0	0	0	0.00417201205711486	0	0	0	0	0	0	0	0.0152776716828356
C17orf56	0	0	0.00238537099675112	0.0107409078215291	0.0073565421729544	0.00106506480919364	0.00342547871064981	0.00603536725209729	0	0.00247544359949303	0.00539330690612949	0	0
C17orf57	0.00754922092040102	0	0.00214699716682254	0.00386702088577981	0.00908076546312472	0.00172553621037738	0.011099395082968	0.00521495388025163	0.00108644872505242	0	0.0058252144407066	0	0.0180121762311323
C17orf58	0	0	0	0	0.0439720588974321	0	0	0.00721500721500722	0.0240500240500241	0	0	0	0.0153355416513311
C17orf59	0.0324454105966712	0	0.00276824080373104	0.00623245175303288	0.0109765568187743	0	0	0.00420245318204503	0	0	0.0187769184729671	0.00280698208724382	0.00893233975940745
C17orf61	0	0	0	0	0.00484904910147119	0	0	0.00556947925368977	0	0	0	0	0.0118379619764661
C17orf62	0.0221919753817019	0.00354238104684444	0.00378683645158276	0.0341029226204685	0.0150154659299078	0	0	0.00574877838459328	0	0	0.032107538850122	0	0.0244381267361252
C17orf63	0	0	0.00594294917367006	0.0200700444551485	0.0216010926225396	0	0	0.00676647213059291	0.00187957559183137	0.009251036116045	0.0151165866747289	0	0.0191762368073483
C17orf64	0	0	0.00640973253788552	0	0.0225917383424865	0.00572387320189889	0.027613820717269	0	0	0	0	0	0.0275765551022659
C17orf65	0.0126339195472003	0	0	0	0.00569888244915171	0	0	0	0	0	0	0	0
C17orf67	0	0	0.0109104795155747	0	0.00480688345711058	0	0	0	0	0.0113224637681159	0	0	0
C17orf70	0	0.00194041565643777	0	0.0233507646791663	0.0157646704824023	0	0	0.00787254352040465	0.00131209058673411	0.00322897292829097	0.0175875972264359	0	0.0167331390615888
C17orf72	0	0	0.00912512832211703	0	0.00241218151665912	0	0	0	0	0	0	0	0.0353330879646669
C17orf74	0.00976486212014687	0	0.00166627509202004	0	0.0132141417745271	0.002231968484605	0	0.00758869284765699	0	0.00259379150066401	0.028255771241276	0	0.0241947190993113
C17orf75	0	0	0.0063209327168317	0.0189747019785871	0.00835453296072116	0.00423343140782762	0	0	0	0.00327980688497061	0.0107186880325848	0	0.0169965700921554
C17orf76	0	0	0	0.0113448142853902	0.00999020959459731	0	0	0	0.0063747051698859	0	0.00854481756814494	0	0
C17orf77	0	0.00320685497319068	0.00514223419791429	0	0.00453107866858783	0.00229600036736005	0.00738443361394178	0.0104085349986989	0	0.00533640710382512	0.0116265550517381	0	0
C17orf79	0	0	0	0	0.00597612537911045	0.00302823832235597	0	0.00343200343200343	0	0	0.00766724170979489	0	0.0145894882736988
C17orf80	0	0	0.00838350032630868	0	0.0110806795357679	0.0028074158655748	0	0.00318173798098477	0	0	0.0189550347803348	0	0.0112713390014643
C17orf81	0.0246329687653956	0	0.00700561219593015	0	0.022222777791667	0.00750719048088245	0	0.0255244476350004	0	0.00872417643774426	0.0190075673877662	0	0.0361682456366402
C17orf82	0	0	0	0	0.00877446980266219	0.0044462229336179	0	0.0100781053162006	0	0	0.0225149161319374	0	0
C17orf85	0.00965586497238419	0	0.00411918957416642	0.00741919568499576	0.00544443464446207	0	0	0.00500265766188286	0	0	0.00558807504784787	0	0.0558241910144318
C17orf87	0	0.00535940146204472	0	0	0.00378624381895697	0	0	0.00434877147205914	0	0	0.00971534052268532	0.0058094275390103	0.00924334017340506
[truncated: 17,670 more rows]
