# Supplementary material for: Disparity between Inter-Patient Molecular Heterogeneity and Repertoires of Target Drugs Used for Different Types of Cancer in Clinical Oncology
Source: Int J Mol Sci. 2020 Feb 26;21(5):1580. doi: 10.3390/ijms21051580 (PMC7084891; doi:10.3390/ijms21051580)
Supplement: Supplementary file 1 [file ijms-21-01580-s001.zip › ijms-691043-supplementary/Supplementary Table S5.xlsx]

## Sheet: all_samples
TCGA project	Histology	Number of samples
TCGA-BLCA	Papillary transitional cell carcinoma	15
TCGA-BLCA	Squamous cell carcinoma, NOS	1
TCGA-BLCA	Transitional cell carcinoma	120
TCGA-BRCA	Adenoid cystic carcinoma	1
TCGA-BRCA	Apocrine adenocarcinoma	1
TCGA-BRCA	Cribriform carcinoma, NOS	1
TCGA-BRCA	Infiltrating duct and lobular carcinoma	25
TCGA-BRCA	Infiltrating duct carcinoma, NOS	648
TCGA-BRCA	Infiltrating duct mixed with other types of carcinoma	18
TCGA-BRCA	Infiltrating lobular mixed with other types of carcinoma	2
TCGA-BRCA	Intraductal micropapillary carcinoma	3
TCGA-BRCA	Intraductal papillary adenocarcinoma with invasion	5
TCGA-BRCA	Large cell neuroendocrine carcinoma	1
TCGA-BRCA	Lobular carcinoma, NOS	75
TCGA-BRCA	Medullary carcinoma, NOS	4
TCGA-BRCA	Metaplastic carcinoma, NOS	4
TCGA-BRCA	Mucinous adenocarcinoma	5
TCGA-BRCA	Paget disease and infiltrating duct carcinoma of breast	2
TCGA-BRCA	Pleomorphic carcinoma	1
TCGA-BRCA	Secretory carcinoma of breast	1
TCGA-CESC	Adenocarcinoma, endocervical type	19
TCGA-CESC	Adenocarcinoma, NOS	7
TCGA-CESC	Adenosquamous carcinoma	3
TCGA-CESC	Basaloid squamous cell carcinoma	1
TCGA-CESC	Endometrioid adenocarcinoma, NOS	2
TCGA-CESC	Mucinous adenocarcinoma, endocervical type	2
TCGA-CESC	Papillary squamous cell carcinoma	1
TCGA-CESC	Squamous cell carcinoma, keratinizing, NOS	19
TCGA-CESC	Squamous cell carcinoma, large cell, nonkeratinizing, NOS	30
TCGA-CESC	Squamous cell carcinoma, NOS	94
TCGA-COAD	Adenocarcinoma with mixed subtypes	1
TCGA-COAD	Adenocarcinoma with neuroendocrine differentiation	1
TCGA-COAD	Adenocarcinoma, NOS	374
TCGA-COAD	Adenosquamous carcinoma	1
TCGA-COAD	Carcinoma, NOS	1
TCGA-COAD	Mucinous adenocarcinoma	64
TCGA-COAD	Papillary adenocarcinoma, NOS	2
TCGA-GBM	Glioblastoma	148
TCGA-KIRC	Clear cell adenocarcinoma, NOS	438
TCGA-KIRP	Papillary adenocarcinoma, NOS	157
TCGA-LGG	Astrocytoma, anaplastic	64
TCGA-LGG	Astrocytoma, NOS	31
TCGA-LGG	Mixed glioma	74
TCGA-LGG	Oligodendroglioma, anaplastic	42
TCGA-LGG	Oligodendroglioma, NOS	68
TCGA-LIHC	Combined hepatocellular carcinoma and cholangiocarcinoma	3
TCGA-LIHC	Hepatocellular carcinoma, clear cell type	1
TCGA-LIHC	Hepatocellular carcinoma, fibrolamellar	1
TCGA-LIHC	Hepatocellular carcinoma, NOS	179
TCGA-LIHC	Hepatocellular carcinoma, spindle cell variant	1
TCGA-LUAD	Acinar cell carcinoma	15
TCGA-LUAD	Adenocarcinoma with mixed subtypes	72
TCGA-LUAD	Adenocarcinoma, NOS	214
TCGA-LUAD	Bronchio-alveolar carcinoma, mucinous	5
TCGA-LUAD	Bronchiolo-alveolar adenocarcinoma, NOS	1
TCGA-LUAD	Bronchiolo-alveolar carcinoma, non-mucinous	10
TCGA-LUAD	Clear cell adenocarcinoma, NOS	1
TCGA-LUAD	Micropapillary carcinoma, NOS	3
TCGA-LUAD	Mucinous adenocarcinoma	8
TCGA-LUAD	Papillary adenocarcinoma, NOS	17
TCGA-LUAD	Signet ring cell carcinoma	1
TCGA-LUAD	Solid carcinoma, NOS	2
TCGA-LUSC	Basaloid squamous cell carcinoma	5
TCGA-LUSC	Papillary squamous cell carcinoma	1
TCGA-LUSC	Squamous cell carcinoma, NOS	171
TCGA-OV	Serous cystadenocarcinoma, NOS	316
TCGA-PRAD	Adenocarcinoma with mixed subtypes	3
TCGA-PRAD	Adenocarcinoma, NOS	250
TCGA-PRAD	Infiltrating duct carcinoma, NOS	3
TCGA-READ	--	1
TCGA-READ	Adenocarcinoma in tubolovillous adenoma	8
TCGA-READ	Adenocarcinoma with mixed subtypes	2
TCGA-READ	Adenocarcinoma, NOS	132
TCGA-READ	Mucinous adenocarcinoma	15
TCGA-READ	Tubular adenocarcinoma	5
TCGA-STAD	Adenocarcinoma with mixed subtypes	1
TCGA-STAD	Adenocarcinoma, intestinal type	38
TCGA-STAD	Adenocarcinoma, NOS	106
TCGA-STAD	Carcinoma, diffuse type	42
TCGA-STAD	Mucinous adenocarcinoma	13
TCGA-STAD	Papillary adenocarcinoma, NOS	3
TCGA-STAD	Signet ring cell carcinoma	2
TCGA-STAD	Tubular adenocarcinoma	30
TCGA-THCA	Follicular adenocarcinoma, NOS	1
TCGA-THCA	Nonencapsulated sclerosing carcinoma	1
TCGA-THCA	Oxyphilic adenocarcinoma	1
TCGA-THCA	Papillary adenocarcinoma, NOS	277
TCGA-THCA	Papillary carcinoma, columnar cell	29
TCGA-THCA	Papillary carcinoma, follicular variant	85
TCGA-UCEC	Adenocarcinoma, NOS	1
TCGA-UCEC	Carcinoma, undifferentiated, NOS	2
TCGA-UCEC	Clear cell adenocarcinoma, NOS	1
TCGA-UCEC	Endometrioid adenocarcinoma, NOS	193
TCGA-UCEC	Endometrioid adenocarcinoma, secretory variant	2
TCGA-UCEC	Papillary serous cystadenocarcinoma	1
TCGA-UCEC	Serous cystadenocarcinoma, NOS	47

## Sheet: Stage I
TCGA project, Histology	Number of samples
TCGA-BRCA, Adenoid cystic carcinoma	1
TCGA-BRCA, Cribriform carcinoma, NOS	1
TCGA-BRCA, Infiltrating duct and lobular carcinoma	5
TCGA-BRCA, Infiltrating duct carcinoma, NOS	115
TCGA-BRCA, Infiltrating duct mixed with other types of carcinoma	3
TCGA-BRCA, Infiltrating lobular mixed with other types of carcinoma	1
TCGA-BRCA, Intraductal papillary adenocarcinoma with invasion	1
TCGA-BRCA, Lobular carcinoma, NOS	6
TCGA-BRCA, Medullary carcinoma, NOS	1
TCGA-BRCA, Metaplastic carcinoma, NOS	2
TCGA-BRCA, Secretory carcinoma of breast	1
TCGA-COAD, Adenocarcinoma, NOS	65
TCGA-COAD, Mucinous adenocarcinoma	9
TCGA-KIRC, Clear cell adenocarcinoma, NOS	205
TCGA-KIRP, Papillary adenocarcinoma, NOS	95
TCGA-LIHC, Combined hepatocellular carcinoma and cholangiocarcinoma	1
TCGA-LIHC, Hepatocellular carcinoma, fibrolamellar	1
TCGA-LIHC, Hepatocellular carcinoma, NOS	71
TCGA-LUAD, Acinar cell carcinoma	8
TCGA-LUAD, Adenocarcinoma with mixed subtypes	36
TCGA-LUAD, Adenocarcinoma, NOS	110
TCGA-LUAD, Bronchio-alveolar carcinoma, mucinous	5
TCGA-LUAD, Bronchiolo-alveolar adenocarcinoma, NOS	1
TCGA-LUAD, Bronchiolo-alveolar carcinoma, non-mucinous	7
TCGA-LUAD, Micropapillary carcinoma, NOS	1
TCGA-LUAD, Papillary adenocarcinoma, NOS	9
TCGA-LUAD, Signet ring cell carcinoma	1
TCGA-LUAD, Solid carcinoma, NOS	2
TCGA-LUSC, Basaloid squamous cell carcinoma	2
TCGA-LUSC, Squamous cell carcinoma, NOS	95
TCGA-READ, Adenocarcinoma, NOS	28
TCGA-READ, Mucinous adenocarcinoma	2
TCGA-THCA, Nonencapsulated sclerosing carcinoma	1
TCGA-THCA, Papillary adenocarcinoma, NOS	168
TCGA-THCA, Papillary carcinoma, columnar cell	8
TCGA-THCA, Papillary carcinoma, follicular variant	47

## Sheet: Stage II
TCGA project, Histology	Number of samples
TCGA-BRCA, Apocrine adenocarcinoma	1
TCGA-BRCA, Infiltrating duct and lobular carcinoma	12
TCGA-BRCA, Infiltrating duct carcinoma, NOS	366
TCGA-BRCA, Infiltrating duct mixed with other types of carcinoma	9
TCGA-BRCA, Infiltrating lobular mixed with other types of carcinoma	1
TCGA-BRCA, Intraductal micropapillary carcinoma	2
TCGA-BRCA, Intraductal papillary adenocarcinoma with invasion	2
TCGA-BRCA, Large cell neuroendocrine carcinoma	1
TCGA-BRCA, Lobular carcinoma, NOS	44
TCGA-BRCA, Medullary carcinoma, NOS	3
TCGA-BRCA, Metaplastic carcinoma, NOS	2
TCGA-BRCA, Mucinous adenocarcinoma	2
TCGA-BRCA, Pleomorphic carcinoma	1
TCGA-COAD, Adenocarcinoma with mixed subtypes	1
TCGA-COAD, Adenocarcinoma, NOS	137
TCGA-COAD, Adenosquamous carcinoma	1
TCGA-COAD, Mucinous adenocarcinoma	25
TCGA-COAD, Papillary adenocarcinoma, NOS	1
TCGA-KIRC, Clear cell adenocarcinoma, NOS	41
TCGA-KIRP, Papillary adenocarcinoma, NOS	8
TCGA-LIHC, Combined hepatocellular carcinoma and cholangiocarcinoma	2
TCGA-LIHC, Hepatocellular carcinoma, NOS	41
TCGA-LUAD, Acinar cell carcinoma	1
TCGA-LUAD, Adenocarcinoma with mixed subtypes	13
TCGA-LUAD, Adenocarcinoma, NOS	55
TCGA-LUAD, Micropapillary carcinoma, NOS	2
TCGA-LUAD, Mucinous adenocarcinoma	7
TCGA-LUAD, Papillary adenocarcinoma, NOS	3
TCGA-LUSC, Basaloid squamous cell carcinoma	2
TCGA-LUSC, Papillary squamous cell carcinoma	1
TCGA-LUSC, Squamous cell carcinoma, NOS	35
TCGA-READ, Adenocarcinoma in tubolovillous adenoma	1
TCGA-READ, Adenocarcinoma with mixed subtypes	1
TCGA-READ, Adenocarcinoma, NOS	38
TCGA-READ, Mucinous adenocarcinoma	7
TCGA-READ, Tubular adenocarcinoma	2
TCGA-STAD, Adenocarcinoma with mixed subtypes	1
TCGA-STAD, Adenocarcinoma, intestinal type	10
TCGA-STAD, Adenocarcinoma, NOS	41
TCGA-STAD, Carcinoma, diffuse type	15
TCGA-STAD, Mucinous adenocarcinoma	7
TCGA-STAD, Papillary adenocarcinoma, NOS	2
TCGA-STAD, Tubular adenocarcinoma	8
TCGA-THCA, Papillary adenocarcinoma, NOS	23
TCGA-THCA, Papillary carcinoma, follicular variant	19

## Sheet: Stage III
TCGA project, Histology	Number of samples
TCGA-BLCA, Papillary transitional cell carcinoma	7
TCGA-BLCA, Squamous cell carcinoma, NOS	1
TCGA-BLCA, Transitional cell carcinoma	41
TCGA-BRCA, Infiltrating duct and lobular carcinoma	7
TCGA-BRCA, Infiltrating duct carcinoma, NOS	127
TCGA-BRCA, Infiltrating duct mixed with other types of carcinoma	4
TCGA-BRCA, Intraductal micropapillary carcinoma	1
TCGA-BRCA, Lobular carcinoma, NOS	23
TCGA-BRCA, Mucinous adenocarcinoma	3
TCGA-BRCA, Paget disease and infiltrating duct carcinoma of breast	1
TCGA-COAD, Adenocarcinoma with neuroendocrine differentiation	1
TCGA-COAD, Adenocarcinoma, NOS	102
TCGA-COAD, Mucinous adenocarcinoma	21
TCGA-COAD, Papillary adenocarcinoma, NOS	1
TCGA-KIRC, Clear cell adenocarcinoma, NOS	112
TCGA-KIRP, Papillary adenocarcinoma, NOS	37
TCGA-LIHC, Hepatocellular carcinoma, NOS	53
TCGA-LIHC, Hepatocellular carcinoma, spindle cell variant	1
TCGA-LUAD, Acinar cell carcinoma	5
TCGA-LUAD, Adenocarcinoma with mixed subtypes	15
TCGA-LUAD, Adenocarcinoma, NOS	33
TCGA-LUAD, Bronchiolo-alveolar carcinoma, non-mucinous	2
TCGA-LUAD, Clear cell adenocarcinoma, NOS	1
TCGA-LUAD, Mucinous adenocarcinoma	1
TCGA-LUAD, Papillary adenocarcinoma, NOS	3
TCGA-LUSC, Basaloid squamous cell carcinoma	1
TCGA-LUSC, Squamous cell carcinoma, NOS	33
TCGA-READ, Adenocarcinoma in tubolovillous adenoma	6
TCGA-READ, Adenocarcinoma with mixed subtypes	1
TCGA-READ, Adenocarcinoma, NOS	38
TCGA-READ, Mucinous adenocarcinoma	5
TCGA-READ, Tubular adenocarcinoma	1
TCGA-STAD, Adenocarcinoma, intestinal type	12
TCGA-STAD, Adenocarcinoma, NOS	36
TCGA-STAD, Carcinoma, diffuse type	18
TCGA-STAD, Mucinous adenocarcinoma	4
TCGA-STAD, Signet ring cell carcinoma	1
TCGA-STAD, Tubular adenocarcinoma	15
TCGA-THCA, Oxyphilic adenocarcinoma	1
TCGA-THCA, Papillary adenocarcinoma, NOS	50
TCGA-THCA, Papillary carcinoma, columnar cell	16
TCGA-THCA, Papillary carcinoma, follicular variant	14

## Sheet: Stage IV
TCGA project, Histology	Number of samples
TCGA-BLCA, Papillary transitional cell carcinoma	1
TCGA-BLCA, Transitional cell carcinoma	44
TCGA-COAD, Adenocarcinoma, NOS	54
TCGA-COAD, Carcinoma, NOS	1
TCGA-COAD, Mucinous adenocarcinoma	7
TCGA-KIRC, Clear cell adenocarcinoma, NOS	66
TCGA-KIRP, Papillary adenocarcinoma, NOS	9
TCGA-READ, Adenocarcinoma, NOS	20
TCGA-READ, Tubular adenocarcinoma	2
TCGA-THCA, Follicular adenocarcinoma, NOS	1
TCGA-THCA, Papillary adenocarcinoma, NOS	31
TCGA-THCA, Papillary carcinoma, columnar cell	4
TCGA-THCA, Papillary carcinoma, follicular variant	4
