# Supplementary material for: Disparity between Inter-Patient Molecular Heterogeneity and Repertoires of Target Drugs Used for Different Types of Cancer in Clinical Oncology
Source: Int J Mol Sci. 2020 Feb 26;21(5):1580. doi: 10.3390/ijms21051580 (PMC7084891; doi:10.3390/ijms21051580)
Supplement: Supplementary file 1 [file ijms-21-01580-s001.zip › ijms-691043-supplementary/Supplementary Table S6.xlsx]

## Sheet: all_stages
Drug	bladder_cancer	glioma_and_glioblastoma	breast_cancer	cervical_cancer	colorectal_cancer	kidney_cancer	Hepatocellular_carcinoma	NSCLC	ovarian_cancer	prostate_cancer	stomach_cancer	thyroid__cancer	endometrial_cancer
Abemaciclib (LY2835219)	0	0	1	0	0	0	0	0	0	0	0	0	0
Abiraterone	0	0	0	0	0	0	0	0	0	1	0	0	0
Acalabrutinib	0	0	0	0	0	0	0	0	0	0	0	0	0
Acitretin	0	0	0	0	0	0	0	0	0	0	0	0	0
Ado-Trastuzumab Emtansine	0	0	1	0	0	0	0	1	0	0	0	0	0
Afatinib	0	0	0	0	0	0	0	1	0	0	0	0	0
Aflibercept	0	0	0	0	1	0	0	0	0	0	0	0	0
Alectinib	0	0	0	0	0	0	0	1	0	0	0	0	0
Alemtuzumab	0	0	0	0	0	0	0	0	0	0	0	0	0
Alitretinoin	0	0	0	0	0	0	0	0	0	0	0	0	0
Anastrozole	0	0	1	0	0	0	0	0	1	0	0	0	1
Apalutamide, ARN-509	0	0	0	0	0	0	0	0	0	1	0	0	0
Arsenic trioxide	0	0	0	0	0	0	0	0	0	0	0	0	0
Atezolizumab	1	0	1	0	0	0	0	1	0	0	0	0	0
Avelumab	1	0	0	0	0	0	0	0	0	0	0	0	0
Axitinib	0	0	0	0	0	1	0	0	0	0	0	1	0
Belinostat	0	0	0	0	0	0	0	0	0	0	0	0	0
Bendamustine	0	0	0	0	0	0	0	0	0	0	0	0	0
Bevacizumab	0	1	1	1	1	1	0	1	1	0	0	0	1
Bexarotene	0	0	0	0	0	0	0	0	0	0	0	0	0
Bicalutamide	0	0	0	0	0	0	0	0	0	1	0	0	0
Binimetinib (MEK162)	0	0	0	0	1	0	0	0	0	0	0	0	0
Blinatumomab	0	0	0	0	0	0	0	0	0	0	0	0	0
Bortezomib	0	0	0	0	0	0	0	0	0	0	0	0	0
Bosutinib	0	0	0	0	0	0	0	0	0	0	0	0	0
Brentuximab vedotin	0	0	0	0	0	0	0	0	0	0	0	0	0
Brigatinib	0	0	0	0	0	0	0	1	0	0	0	0	0
Buserelin	0	0	0	0	0	0	0	0	0	0	0	0	0
Cabazitaxel	0	0	0	0	0	0	0	0	0	1	0	0	0
Cabozantinib	0	0	0	0	0	1	1	1	0	0	0	1	0
Carfilzomib	0	0	0	0	0	0	0	0	0	0	0	0	0
Carmustine	0	1	0	0	0	0	0	0	0	0	0	0	0
Ceritinib (Zykadia, LDK378)	0	0	0	0	0	0	0	1	0	0	0	0	0
Cetuximab	0	0	0	0	1	0	0	1	0	0	0	0	0
Claudiximab	0	0	0	0	0	0	0	0	0	0	0	0	0
Cobimetinib	0	0	0	0	0	0	0	0	0	0	0	0	0
Copanlisib	0	0	0	0	0	0	0	0	0	0	0	0	0
Crizotinib	0	0	0	0	0	0	0	1	0	0	0	0	0
Cyproterone acetate	0	0	0	0	0	0	0	0	0	0	0	0	0
CYT387 (Momelotinib)	0	0	0	0	0	0	0	0	0	0	0	0	0
Dabrafenib	0	0	0	0	1	0	0	1	0	0	0	1	0
Dacomitinib	0	0	0	0	0	0	0	1	0	0	0	0	0
Daratumumab	0	0	0	0	0	0	0	0	0	0	0	0	0
Dasatinib	0	0	0	0	0	0	0	0	0	0	0	0	0
Degarelix	0	0	0	0	0	0	0	0	0	1	0	0	0
Denileukin diftitox (Ontac)	0	0	0	0	0	0	0	0	0	0	0	0	0
Denosumab	0	0	1	0	0	1	0	1	0	1	0	1	0
Dienogest	0	0	0	0	0	0	0	0	0	0	0	0	0
Docetaxel	1	0	1	0	0	0	0	1	1	1	1	0	1
Dovitinib	0	0	0	0	0	0	0	0	0	0	0	0	0
Durvalumab	1	0	0	0	0	0	0	1	0	0	0	0	0
Duvelisib	0	0	0	0	0	0	0	0	0	0	0	0	0
Elotuzumab	0	0	0	0	0	0	0	0	0	0	0	0	0
Enasidenib	0	0	0	0	0	0	0	0	0	0	0	0	0
Encorafenib	0	0	0	0	1	0	0	0	0	0	0	0	0
Enfortumab vedotin	0	0	0	0	0	0	0	0	0	0	0	0	0
Enzalutamide	0	0	0	0	0	0	0	0	0	1	0	0	0
Erdafitinib	1	0	0	0	0	0	0	0	0	0	0	0	0
Eribulin	0	0	1	0	0	0	0	0	0	0	0	0	0
Erlotinib	0	0	0	0	0	1	0	1	0	0	0	0	0
Estramustine	0	0	0	0	0	0	0	0	0	1	0	0	0
Ethinylestradiol	0	0	1	0	0	0	0	0	0	0	0	0	0
Everolimus	0	1	1	0	0	1	0	0	0	0	0	1	1
Exemestane	0	0	1	0	0	0	0	0	1	0	0	0	1
Flavopiridol (Alvocidib)	0	0	0	0	0	0	0	0	0	0	0	0	0
Fluoxymesterone	0	0	1	0	0	0	0	0	0	0	0	0	0
Flutamide	0	0	0	0	0	0	0	0	0	1	0	0	0
Foretinib	0	0	0	0	0	0	0	0	0	0	0	0	0
Fulvestrant	0	0	1	0	0	0	0	0	1	0	0	0	1
Ganetespib (STA-9090)	0	0	0	0	0	0	0	0	0	0	0	0	0
Gefitinib	0	0	0	0	0	0	0	1	0	0	0	0	0
Gemtuzumab	0	0	0	0	0	0	0	0	0	0	0	0	0
Gilteritinib	0	0	0	0	0	0	0	0	0	0	0	0	0
Glasdegib	0	0	0	0	0	0	0	0	0	0	0	0	0
Goserelin	0	0	1	0	0	0	0	0	0	1	0	0	0
Histrelin	0	0	0	0	0	0	0	0	0	1	0	0	0
Homoharringtonine (Omacetaxine mepesuccinate)	0	0	0	0	0	0	0	0	0	0	0	0	0
Ibritumomab tiuxetan	0	0	0	0	0	0	0	0	0	0	0	0	0
Ibrutinib	0	0	0	0	0	0	0	0	0	0	0	0	0
Idelalisib	0	0	0	0	0	0	0	0	0	0	0	0	0
Imatinib	0	0	0	0	0	0	0	0	0	0	0	0	0
Inotuzumab ozogamicin	0	0	0	0	0	0	0	0	0	0	0	0	0
Ipilimumab	0	0	0	0	1	1	0	1	0	0	0	0	0
Ivosidenib	0	0	0	0	0	0	0	0	0	0	0	0	0
Ixabepilone	0	0	1	0	0	0	0	0	0	0	0	0	0
Ixazomib (MLN9708)	0	0	0	0	0	0	0	0	0	0	0	0	0
Lapatinib	0	0	1	0	0	0	0	0	0	0	0	0	0
Larotrectinib	0	0	0	0	1	0	0	1	0	0	0	1	0
Lenalidomide	0	0	0	0	0	0	0	0	0	0	0	0	0
Lenvatinib	0	0	0	0	0	1	1	0	0	0	0	1	0
Letrozole	0	0	1	0	0	0	0	0	1	0	0	0	1
Leuprolide	0	0	0	0	0	0	0	0	1	1	0	0	0
Levonorgestrel	0	0	0	0	0	0	0	0	0	0	0	0	1
Lomustine	0	1	0	0	0	0	0	0	0	0	0	0	0
Lorlatinib	0	0	0	0	0	0	0	1	0	0	0	0	0
Masitinib	0	0	0	0	0	0	0	0	0	0	0	0	0
Medroxyprogesterone acetate (MPA)	0	0	0	0	0	0	0	0	0	0	0	0	1
Megestrol	0	0	1	0	0	0	0	0	1	0	0	0	1
Methyltestosterone	0	0	0	0	0	0	0	0	0	0	0	0	0
Midostaurin	0	0	0	0	0	0	0	0	0	0	0	0	0
Mogamulizumab	0	0	0	0	0	0	0	0	0	0	0	0	0
Moxetumomab pasudotox	0	0	0	0	0	0	0	0	0	0	0	0	0
Napabucasin	0	0	0	0	0	0	0	0	0	0	0	0	0
Necitumumab	0	0	0	0	0	0	0	1	0	0	0	0	0
Nilotinib	0	0	0	0	0	0	0	0	0	0	0	0	0
Nilutamide	0	0	0	0	0	0	0	0	0	1	0	0	0
Nimotuzumab	0	0	0	0	0	0	0	0	0	0	0	0	0
Nintedanib (BIBF 1120)	0	0	0	0	0	0	0	0	0	0	0	0	0
Niraparib	0	0	0	0	0	0	0	0	1	0	0	0	0
Nivolumab (BMS-936558)	1	0	0	0	1	1	1	1	0	0	0	0	0
Obinutuzumab	0	0	0	0	0	0	0	0	0	0	0	0	0
Ofatumumab	0	0	0	0	0	0	0	0	0	0	0	0	0
Olaparib	0	0	1	0	0	0	0	0	1	0	0	0	0
Olaratumab	0	0	0	0	0	0	0	0	0	0	0	0	0
Osimertinib	0	0	0	0	0	0	0	1	0	0	0	0	0
Paclitaxel	1	0	1	1	0	1	0	1	1	0	1	0	1
Palbociclib	0	0	1	0	0	0	0	0	0	0	0	0	0
Panitumumab	0	0	0	0	1	0	0	0	0	0	0	0	0
Panobinostat	0	0	0	0	0	0	0	0	0	0	0	0	0
Pazopanib	0	0	0	0	0	1	0	0	0	0	0	1	0
Pembrolizumab	1	0	0	1	1	1	0	1	1	0	1	0	1
Perifosine	0	0	0	0	0	0	0	0	0	0	0	0	0
Pertuzumab	0	0	1	0	0	0	0	0	0	0	0	0	0
Pomalidomide	0	0	0	0	0	0	0	0	0	0	0	0	0
Ponatinib	0	0	0	0	0	0	0	0	0	0	0	0	0
Ramucirumab (Cyramza)	0	0	0	0	1	0	1	1	0	0	1	0	0
Regorafenib	0	0	0	0	1	0	1	0	0	0	0	0	0
Ribociclib	0	0	1	0	0	0	0	0	0	0	0	0	0
Rigosertib	0	0	0	0	0	0	0	0	0	0	0	0	0
Rituximab	0	0	0	0	0	0	0	0	0	0	0	0	0
Romidepsin	0	0	0	0	0	0	0	0	0	0	0	0	0
Rucaparib	0	0	0	0	0	0	0	0	1	0	0	0	0
Ruxolitinib	0	0	0	0	0	0	0	0	0	0	0	0	0
Selumetinib	0	0	0	0	0	0	0	0	0	0	0	0	0
Siltuximab	0	0	0	0	0	0	0	0	0	0	0	0	0
Sirolimus	0	0	0	0	0	0	0	0	0	0	0	0	0
Sonidegib (LDE225)	0	0	0	0	0	0	0	0	0	0	0	0	0
Sorafenib	0	0	0	0	0	1	1	0	1	0	0	1	0
Sunitinib	0	0	0	0	0	1	0	0	0	0	0	1	0
Talazoparib	0	0	1	0	0	0	0	0	0	0	0	0	0
Tamoxifen	0	0	1	0	0	0	0	0	1	0	0	0	1
Tecemotide (Emepepimut-S, L-BLP25)	0	0	0	0	0	0	0	0	0	0	0	0	0
Temozolomide	0	1	0	0	0	0	0	0	0	0	0	0	0
Temsirolimus	0	0	0	0	0	1	0	0	0	0	0	0	1
Thalidomide	0	0	0	0	0	0	0	0	0	0	0	0	0
Tivantinib	0	0	0	0	0	0	0	0	0	0	0	0	0
Tivozanib	0	0	0	0	0	0	0	0	0	0	0	0	0
Tocilizumab	0	0	0	0	0	0	0	0	0	0	0	0	0
Toremifene	0	0	1	0	0	0	0	0	0	0	0	0	0
Trametinib (Mekinst)	0	0	0	0	1	0	0	1	0	0	0	1	0
Trastuzumab	0	0	1	0	0	0	0	0	0	0	1	0	1
Trebananib	0	0	0	0	0	0	0	0	0	0	0	0	0
Tretinoin	0	0	0	0	0	0	0	0	0	0	0	0	0
Triptorelin	0	0	0	0	0	0	0	0	0	1	0	0	0
Vandetanib	0	0	0	0	0	0	0	1	0	0	0	1	0
Veliparib	0	0	0	0	0	0	0	0	0	0	0	0	0
Vemurafenib	0	0	0	0	1	0	0	0	0	0	0	1	0
Venetoclax	0	0	0	0	0	0	0	0	0	0	0	0	0
Vinblastine	1	0	0	0	0	0	0	1	0	0	0	0	0
Vincristine	0	1	0	0	0	0	0	0	0	0	0	0	0
Vindesine	0	0	0	0	0	0	0	0	0	0	0	0	0
Vinorelbine	0	0	1	0	0	0	0	1	1	0	0	0	0
Vismodegib	0	0	0	0	0	0	0	0	0	0	0	0	0
Vorinostat	0	0	0	0	0	0	0	0	0	0	0	0	0

## Sheet: Stage_i
Drug	breast_cancer	colorectal_cancer	kidney_cancer	Hepatocellular_carcinoma	NSCLC	thyroid__cancer
Anastrozole	1	0	0	0	0	0
Docetaxel	1	0	0	0	0	0
Durvalumab	0	0	0	0	1	0
Exemestane	1	0	0	0	0	0
Lenvatinib	0	0	0	1	0	0
Letrozole	1	0	0	0	0	0
Paclitaxel	1	0	0	0	1	0
Pertuzumab	1	0	0	0	0	0
Sorafenib	0	0	0	1	0	0
Tamoxifen	1	0	0	0	0	0
Trastuzumab	1	0	0	0	0	0
Vinblastine	0	0	0	0	1	0

## Sheet: Stage_ii
Drug	breast_cancer	colorectal_cancer	kidney_cancer	Hepatocellular_carcinoma	NSCLC	stomach_cancer	thyroid__cancer
Anastrozole	1	0	0	0	0	0	0
Docetaxel	1	0	0	0	1	1	0
Durvalumab	0	0	0	0	1	0	0
Exemestane	1	0	0	0	0	0	0
Lenvatinib	0	0	0	1	0	0	0
Letrozole	1	0	0	0	0	0	0
Paclitaxel	1	0	0	0	1	0	0
Pertuzumab	1	0	0	0	0	0	0
Sorafenib	0	0	0	1	0	0	0
Tamoxifen	1	0	0	0	0	0	0
Trastuzumab	1	0	0	0	0	0	0
Vinblastine	0	0	0	0	1	0	0
Vinorelbine	0	0	0	0	1	0	0

## Sheet: Stage_iii
Drug	bladder_cancer	breast_cancer	colorectal_cancer	kidney_cancer	Hepatocellular_carcinoma	NSCLC	stomach_cancer	thyroid__cancer
Afatinib	0	0	0	0	0	1	0	0
Alectinib	0	0	0	0	0	1	0	0
Anastrozole	0	1	0	0	0	0	0	0
Atezolizumab	0	0	0	0	0	1	0	0
Axitinib	0	0	0	1	0	0	0	1
Bevacizumab	0	0	1	1	0	1	0	0
Brigatinib	0	0	0	0	0	1	0	0
Cabozantinib	0	0	0	1	0	1	0	1
Ceritinib (Zykadia, LDK378)	0	0	0	0	0	1	0	0
Cetuximab	0	0	1	0	0	0	0	0
Crizotinib	0	0	0	0	0	1	0	0
Dabrafenib	0	0	0	0	0	1	0	1
Dacomitinib	0	0	0	0	0	1	0	0
Docetaxel	1	1	0	0	0	1	1	1
Durvalumab	0	0	0	0	0	1	0	0
Erlotinib	0	0	0	1	0	1	0	0
Everolimus	0	0	0	1	0	0	0	1
Exemestane	0	1	0	0	0	0	0	0
Gefitinib	0	0	0	0	0	1	0	0
Ipilimumab	0	0	0	1	0	0	0	0
Larotrectinib	0	0	0	0	0	1	0	1
Lenvatinib	0	0	0	1	1	0	0	1
Letrozole	0	1	0	0	0	0	0	0
Nivolumab (BMS-936558)	0	0	1	1	0	0	0	0
Osimertinib	0	0	0	0	0	1	0	0
Paclitaxel	0	1	0	1	0	1	1	0
Panitumumab	0	0	1	0	0	0	0	0
Pazopanib	0	0	0	1	0	0	0	1
Pembrolizumab	0	0	1	1	0	1	0	0
Pertuzumab	0	1	0	0	0	0	0	0
Sorafenib	0	0	0	1	1	0	0	1
Sunitinib	0	0	0	1	0	0	0	1
Tamoxifen	0	1	0	0	0	0	0	0
Temsirolimus	0	0	0	1	0	0	0	0
Trametinib (Mekinst)	0	0	0	0	0	1	0	0
Trastuzumab	0	1	0	0	0	0	1	0
Vandetanib	0	0	0	0	0	0	0	1
Vemurafenib	0	0	0	0	0	0	0	1
Vinblastine	1	0	0	0	0	1	0	0
Vinorelbine	0	0	0	0	0	1	0	0

## Sheet: Stage_iv
Drug	bladder_cancer	colorectal_cancer	kidney_cancer	thyroid__cancer
Atezolizumab	1	0	0	0
Axitinib	0	0	1	1
Bevacizumab	0	1	1	0
Cabozantinib	0	0	1	1
Cetuximab	0	1	0	0
Dabrafenib	0	0	0	1
Denosumab	0	0	0	1
Docetaxel	1	0	0	0
Erdafitinib	1	0	0	0
Erlotinib	0	0	1	0
Everolimus	0	0	1	1
Ipilimumab	0	0	1	0
Larotrectinib	0	0	0	1
Lenvatinib	0	0	1	1
Nivolumab (BMS-936558)	0	1	1	0
Paclitaxel	1	0	1	0
Panitumumab	0	1	0	0
Pazopanib	0	0	1	1
Pembrolizumab	1	1	1	0
Sorafenib	0	0	1	1
Sunitinib	0	0	1	1
Temsirolimus	0	0	1	0
Vandetanib	0	0	0	1
Vemurafenib	0	0	0	1
Vinblastine	1	0	0	0
