# Supplementary material for: Disparity between Inter-Patient Molecular Heterogeneity and Repertoires of Target Drugs Used for Different Types of Cancer in Clinical Oncology
Source: Int J Mol Sci. 2020 Feb 26;21(5):1580. doi: 10.3390/ijms21051580 (PMC7084891; doi:10.3390/ijms21051580)
Supplement: Supplementary file 1 [file ijms-21-01580-s001.zip › ijms-691043-supplementary/Supplementary Table S7.xlsx]

## Sheet: Sheet1
ABL1
ALK
AR
BRAF
CD274
CD80
CDK4
CDK6
CSF1R
CTLA4
CYP17A1
CYP19A1
DDR2
EGFR
EPHA2
ERBB2
ERBB4
ESR1
ESR2
FGFR1
FGFR2
FGFR3
FGFR4
FKBP1A
FLT1
FLT3
FLT4
FRK
GNRHR
KDR
KIT
LHCGR
MAP1A
MAP2
MAP2K1
MAP2K2
MAPK11
MET
MGMT
MTOR
NR1I2
NR3C1
NTRK1
NTRK2
NTRK3
PARP1
PARP2
PARP3
PARP4
PDCD1
PDGFRA
PDGFRB
PGF
PGR
RAF1
RET
ROS1
TEK
TNFSF11
TNKS1
TUBA1A
TUBA1B
TUBA1C
TUBA3C
TUBA3D
TUBA3E
TUBA4A
TUBA4B
TUBA8
TUBAL3
TUBB
TUBB1
TUBB2A
TUBB2B
TUBB3
TUBB4A
TUBB4B
TUBB6
TUBB7P
TUBB8
VEGFA
VEGFB
